# Supplementary material for: GATA3 Truncation Mutants Alter EMT Related Gene Expression via Partial Motif Recognition in Luminal Breast Cancer Cells
Source: Front Genet. 2022 Jan 28;13:820532. doi: 10.3389/fgene.2022.820532 (PMC8831884; doi:10.3389/fgene.2022.820532)
Supplement: Supplementary file 5 [file DataSheet1.xlsx]

## Sheet: Splice del vs Control
GeneID	log2FoldChange	padj
SLC6A14	4.21932	0
GALNT5	3.62005	4.26099e-99
CYP4F22	3.38601	7.34072e-86
DCN	3.35499	1.36121e-78
SPARC	3.1757	1.98805e-82
GPRC5B	2.82474	4.33033e-51
CXCR4	2.59491	9.36863e-52
FIBCD1	2.50459	1.74502e-106
PPP1R1B	2.45373	2.81964e-50
AZGP1	2.38368	1.97757e-271
LINC01016	2.37795	1.68411e-253
VWA5B2	2.37008	1.55503e-87
TMPRSS3	2.33329	2.46365e-80
PRSS23	2.30699	8.71669e-241
CEACAM1	2.25787	4.54647e-34
GRM4	2.01461	1.19597e-32
STEAP1	1.93575	3.34966e-62
AZGP1P1	1.93163	6.00794e-28
COL27A1	1.89554	4.33033e-51
FAM134B	1.88106	8.972e-50
COL11A1	1.86628	2.74648e-19
PTGS1	1.8085	2.28732e-26
PIP	1.77278	2.01098e-185
TNFRSF11A	1.72286	3.37533e-54
CGNL1	1.7214	1.33101e-23
PALMD	1.69453	3.62606e-39
COLCA1	1.6887	2.31418e-86
ST8SIA1	1.67289	1.40454e-15
C1orf168	1.64383	9.12003e-20
PGLYRP2	1.6418	7.00206e-30
LUM	1.64073	1.26694e-15
TRIM9	1.62666	2.67945e-45
RGCC	1.62122	6.77363e-16
GPR65	1.60816	3.25856e-15
STEAP4	1.60539	1.79845e-50
C1orf116	1.6033	2.56941e-23
RIMS2	1.57652	1.86077e-24
ANK2	1.56355	4.71141e-29
CHN2	1.55077	1.01934e-17
C6orf141	1.53067	5.11272e-46
GJA1	1.52195	2.6991e-31
MAMLD1	1.50437	1.26862e-13
MTUS1	1.48712	6.98855e-60
DEGS1	1.47666	1.76469e-139
VIM-AS1	1.47271	3.83164e-13
LRP2	1.46732	3.2615e-13
RASD2	1.45705	1.04643e-20
ENTPD3	1.44195	8.4005e-13
ENPP4	1.4375	8.61217e-42
SAMD9L	1.43389	4.29678e-12
TIMP3	1.43374	6.88694e-12
ITGB8	1.4321	3.25273e-21
SCUBE2	1.41802	2.47131e-56
PROS1	1.40413	2.92184e-20
BMPER	1.39419	1.74892e-34
TINAGL1	1.38589	7.83673e-38
GJC3	1.38143	5.81268e-13
BCL2	1.38091	1.89119e-19
FAM198B	1.37766	6.83931e-49
TFAP2B	1.37618	9.20812e-11
KIF12	1.37601	5.51267e-32
PELI1	1.36848	2.46569e-36
NTN4	1.36788	1.93211e-88
RNASE4	1.36426	1.40833e-28
PLEKHB1	1.35288	2.93147e-15
GLYATL3	1.35029	7.83564e-37
RNF139-AS1	1.33169	1.95227e-17
SCN9A	1.30966	4.68193e-10
CD14	1.30731	1.98055e-11
NUAK1	1.30605	2.13863e-27
TM4SF1	1.30598	3.52657e-18
ITGB6	1.30019	7.46154e-15
TLR6	1.29509	2.46673e-10
APOL6	1.2927	4.30001e-19
CHSY3	1.28492	1.11079e-13
SLC2A10	1.27183	9.78221e-26
ARL4D	1.27058	9.52733e-33
SLC5A1	1.26975	1.72832e-09
VIM	1.26726	8.39239e-21
TFF3	1.26364	5.44089e-36
SLC2A12	1.26132	4.10396e-10
NPNT	1.25234	1.85094e-36
MEX3B	1.25	8.58824e-13
CXCL14	1.24963	4.19757e-09
ORM2	1.24439	3.17223e-09
MGP	1.2365	2.77622e-139
AMOT	1.23633	1.21605e-11
MIR205HG	1.22994	3.00396e-14
AGPAT4	1.22968	1.31674e-12
CEACAM6	1.21991	5.53488e-12
FYN	1.20976	2.03509e-13
SLC5A12	1.20415	8.04955e-12
GALC	1.20336	3.12611e-50
CPVL	1.20028	2.04121e-36
TMEM45A	1.18586	3.12948e-10
LDLRAD1	1.18528	7.92096e-09
SERPINI1	1.18228	1.68845e-46
MATN2	1.17118	5.6029e-49
SNORD58C	1.15581	2.24803e-08
XKRX	1.15017	1.10704e-11
NCMAP	1.14476	5.8745e-75
IFIT3	1.13662	1.58565e-08
NR2F1	1.12959	2.11871e-34
MFAP2	1.1283	1.17114e-10
ARSJ	1.12641	6.37539e-39
SMAD3	1.12536	7.08208e-31
TP53INP1	1.12477	1.69937e-48
STEAP2	1.11857	6.12528e-36
ANKRD35	1.11765	1.76294e-07
PPARGC1A	1.11743	1.29239e-12
SLC16A2	1.11714	6.74321e-12
ARX	1.11541	3.64377e-09
GGT5	1.11182	3.67678e-08
ITGAM	1.10895	1.75909e-07
HPGD	1.1062	5.0204e-13
STARD4-AS1	1.10568	6.32e-08
ST3GAL5	1.10043	1.69793e-08
STAM-AS1	1.09928	4.2535e-09
BMPR1B	1.09437	2.09632e-09
TXLNB	1.08818	2.0941e-09
RBM5-AS1	1.0835	4.32673e-08
FAM198A	1.08268	1.07013e-36
TGFBR3	1.08114	8.91389e-17
PCYT1B	1.08035	1.70692e-07
RANBP3L	1.07332	2.26895e-08
NR5A2	1.06487	2.34896e-41
SH3PXD2A	1.06131	2.14567e-09
ZKSCAN1	1.05613	3.62606e-39
CALD1	1.05183	1.18582e-38
ISG15	1.05104	3.0519e-10
TLL1	1.04644	9.64616e-08
SULF1	1.04032	4.04876e-36
ME3	1.03853	3.40862e-11
IFIT2	1.03412	1.85415e-08
SERPINB5	1.02873	1.30896e-06
IRF9	1.01733	5.80533e-16
SNORD14D	1.01483	1.5194e-06
DDX60	1.01406	1.60551e-07
ABCC12	1.01042	9.13862e-14
BIK	1.00924	6.06945e-08
ERP27	1.00882	2.09051e-06
SEMA3A	1.00239	1.46527e-06
ABCA1	1.0013	5.61274e-07
TNFSF10	1.00095	2.38782e-19
IFIT1	1.00049	3.58761e-06
CAPN8	0.997793	1.15135e-07
CMYA5	0.99718	2.80794e-07
CDH19	0.991949	4.48619e-07
PCDH20	0.990591	1.07702e-13
ENPP5	0.980279	6.26959e-32
IFIT5	0.979787	5.27042e-13
CASP4	0.977251	2.1032e-12
DKK1	0.975098	2.67179e-17
SYTL4	0.972618	2.50661e-32
CYP4X1	0.972598	3.02174e-34
C1orf226	0.970485	1.56954e-23
NEK10	0.969689	7.41045e-09
GRIA2	0.960793	4.04713e-06
AGR2	0.959466	1.14828e-65
TRIM52	0.957479	5.68622e-13
PARP14	0.956775	6.24228e-16
IFI6	0.953138	6.20644e-06
CD164	0.951588	4.44465e-80
TLR3	0.948274	1.16825e-05
OBP2B	0.947154	3.28394e-06
BIRC3	0.945305	1.30118e-10
LOC100507577	0.94335	4.0211e-07
CLK1	0.941871	1.67417e-17
PDK4	0.940232	1.85556e-11
CSRNP3	0.933277	1.46556e-07
FAM227A	0.931802	2.11725e-10
KLF9	0.930769	8.87181e-20
CDC42EP3	0.930657	2.58016e-42
TTC14	0.930166	1.41817e-13
IFITM3	0.928887	6.75566e-12
ECHDC1	0.928457	1.28298e-05
ZNF252P-AS1	0.925979	3.10135e-06
PLA2G3	0.925366	1.26657e-08
SERPINA3	0.920677	3.50255e-06
ZNF32-AS2	0.919522	1.04018e-06
AGAP11	0.918796	2.1672e-07
JAM2	0.91699	6.12506e-07
SERPINE2	0.91693	2.00581e-05
CTSV	0.915361	1.51826e-39
SDCBP	0.914992	1.3973e-48
PLEKHS1	0.914425	8.21238e-25
CHD5	0.913786	7.42636e-15
GIPR	0.912518	4.22272e-07
STRIP2	0.911921	2.59176e-11
OAS1	0.910779	2.65899e-05
SEMA3E	0.906617	1.54789e-16
PLIN5	0.903627	6.4372e-13
GLRB	0.902277	2.08543e-13
MIR3064	0.901988	1.29722e-07
ANG	0.900885	1.44218e-09
RAB31	0.899382	8.63183e-15
LGALS3BP	0.899287	1.26397e-14
PHEX	0.899177	2.50448e-09
MIR5047	0.896843	1.5083e-10
A4GALT	0.892867	3.54497e-17
CFAP69	0.892299	3.55928e-05
HMCN1	0.891436	8.27259e-13
KCNK3	0.89014	4.43773e-05
KDELR3	0.8897	3.52454e-18
BEX4	0.88879	2.72554e-06
CARD16	0.885394	4.9387e-05
ABCG1	0.883706	6.83248e-19
ATP1B1	0.882295	4.74456e-37
LOC284454	0.881875	5.03276e-07
CREBRF	0.880522	3.91745e-10
CCDC129	0.872653	6.91983e-06
RAB11FIP2	0.871949	1.46774e-17
EMP1	0.871191	4.17877e-16
KLHL24	0.871017	7.77576e-26
LINC00867	0.870854	6.82761e-06
SOSTDC1	0.870698	2.8812e-07
GALNT7	0.868322	2.83528e-22
ZNF493	0.868225	8.10118e-06
RASSF4	0.867938	4.52949e-05
AQP5	0.867734	2.72783e-06
GOLGA8B	0.866165	3.99086e-07
GLT8D2	0.865286	6.71619e-10
TRANK1	0.863744	4.34719e-10
LOC730102	0.862771	2.93677e-08
HIST1H3E	0.860659	1.23314e-06
RASAL3	0.859421	5.41158e-05
MX1	0.859267	2.05726e-05
LVCAT1	0.85896	8.33945e-08
CLIC6	0.854283	3.44602e-29
GIMAP2	0.853919	9.33134e-05
DDX60L	0.852693	3.90635e-06
COL21A1	0.84922	3.18223e-06
FSD2	0.849214	4.44491e-05
RUNDC3A-AS1	0.844985	4.57035e-07
FAM171B	0.844829	3.14357e-07
CRISP3	0.84301	3.18285e-07
IL17REL	0.842811	0.000118291
ZNF676	0.842103	2.08086e-09
IL6R	0.840829	5.00267e-08
RNF139	0.840665	4.33242e-43
NPTN-IT1	0.840305	9.961e-05
CLSTN2	0.839788	2.43072e-17
UBA7	0.839534	0.000100783
PDXDC2P	0.837406	1.50643e-13
NRIP1	0.83689	9.80696e-14
LGR4	0.836116	1.07284e-32
TRDMT1	0.832751	3.8189e-11
VASH2	0.83162	5.16723e-12
EFEMP2	0.830534	0.00014361
EPHA8	0.829842	1.87004e-10
RTN1	0.828946	5.66603e-05
SAT1	0.826186	5.8478e-34
WNT3	0.826033	9.22243e-05
LOC100499484	0.824772	0.000125685
POF1B	0.822572	4.18451e-05
TMEM98	0.822247	1.45786e-28
THRSP	0.821381	0.000162548
NMI	0.820285	3.72084e-08
ERAP2	0.82018	1.64338e-11
BHLHE40-AS1	0.81673	1.27428e-05
LOC644656	0.815939	1.76223e-06
DDX58	0.815055	2.29685e-08
SNORA63	0.814611	7.10819e-05
STC1	0.813802	7.39225e-05
ANGPT1	0.812365	3.10623e-05
AHSA2	0.810942	5.40796e-15
DACT1	0.810714	2.33105e-05
LOC101927973	0.809144	2.38452e-12
RNF145	0.808326	2.47131e-56
LOC646471	0.806347	5.55601e-07
ARMCX1	0.802867	9.16534e-16
RDH5	0.801885	0.000249673
SOBP	0.801528	1.58363e-07
STON1	0.801506	2.33105e-05
DDO	0.80148	0.00019564
PNPLA3	0.799943	1.00769e-14
LGALS8	0.799602	1.38288e-27
KIF5C	0.798873	0.000279479
KIF27	0.796615	6.1824e-07
C19orf66	0.796052	3.68709e-05
ERV3-1	0.795606	1.1958e-07
DGKH	0.795513	2.9251e-09
RSRP1	0.79288	3.97528e-19
NPIPB15	0.792676	5.18639e-09
IL16	0.790576	7.68892e-06
CCDC82	0.790404	3.88575e-07
SLC13A2	0.787533	7.67481e-05
NWD1	0.785039	0.000199747
NCALD	0.783379	2.78245e-08
CDK14	0.783308	9.67147e-19
TRIM2	0.782568	6.03406e-13
PRG4	0.781466	0.000108078
DTX3L	0.77922	9.99977e-14
CCDC150	0.777342	1.20584e-05
CYP27A1	0.776897	6.28889e-08
SNORD45B	0.776551	0.000196275
TRIM38	0.772415	3.97604e-06
RHOBTB3	0.771557	5.43508e-32
SVIL	0.770677	2.85719e-21
SPEF2	0.770428	5.46937e-14
BMS1P4	0.767279	1.53934e-07
ZNF546	0.765825	7.99897e-05
MYO15B	0.765541	2.31175e-08
EGF	0.764716	9.34807e-11
LOC100507283	0.764714	5.20746e-07
WISP2	0.764027	8.64485e-09
BTN3A1	0.763199	8.03054e-11
CD58	0.763053	1.96986e-09
ARHGEF37	0.763011	6.53342e-19
ZNF491	0.759967	3.1197e-05
GDPD1	0.759528	1.61837e-08
SP100	0.758396	2.53431e-08
CAPS	0.757425	1.53395e-07
FRK	0.754449	1.02468e-05
RAMP2-AS1	0.754274	0.000469708
AKNA	0.753636	1.01799e-34
AGO4	0.750327	3.16901e-12
CLEC4F	0.749564	0.000537606
APOL1	0.748432	0.000628905
FRG1DP	0.747554	0.000135323
LPAR6	0.746181	4.38537e-05
FEZF1-AS1	0.7461	1.83596e-05
NIPAL2	0.745272	8.01648e-08
LOC101929378	0.74316	4.57761e-05
MED23	0.742568	2.44864e-08
LOC101927415	0.742516	0.000353711
AK7	0.742292	9.15917e-06
CYP39A1	0.740833	3.9517e-05
SLC2A4	0.739611	3.11565e-05
DNAJC12	0.73868	0.000448111
SH3BGRL	0.738389	1.67423e-17
TLR1	0.737937	0.000823556
LOC100128494	0.737371	0.00036997
EPHA7	0.737364	0.000859119
MEF2C	0.734925	0.000868507
NR4A2	0.733726	0.000614585
HYAL1	0.733603	1.87439e-13
IFITM1	0.732944	1.08601e-09
MAGEA10	0.732047	0.00050438
STAT5A	0.731922	0.000263687
ARHGEF3	0.731234	8.45834e-08
ZNF117	0.729705	0.00061376
NOS1AP	0.729021	6.48392e-08
RNF125	0.728805	3.82486e-08
MFNG	0.727356	0.000409131
IGFBP7	0.726847	0.000364529
ZNF365	0.72677	0.000984275
ZNF737	0.726135	7.65955e-11
GCNT2	0.726112	0.000898265
ERO1B	0.725982	1.15566e-11
SLC4A7	0.725717	1.41662e-15
YPEL2	0.725523	7.56402e-08
GPR146	0.723549	0.000213346
PADI2	0.722222	3.11616e-21
BIN1	0.721628	0.000258489
MAGEB17	0.720854	0.00109589
CCDC3	0.720384	0.000642395
ZNF397	0.720244	3.67576e-13
UGCG	0.719676	2.60067e-49
FREM2	0.718856	2.27544e-08
EHF	0.718812	2.1206e-22
FMO5	0.717948	3.49382e-07
CNTD1	0.717762	0.000490838
STXBP5L	0.716736	0.0011464
SNORD14C	0.715794	0.000695121
GRIN1	0.713307	2.91051e-06
GOLGA8A	0.712787	0.000600082
PPP1R9A	0.711475	2.48935e-12
DDIT4	0.709435	5.44626e-12
TYRP1	0.709359	1.90084e-12
RERG	0.70856	1.40591e-24
AGBL2	0.708223	0.000203322
SPATA7	0.708165	6.74968e-08
OAS2	0.707575	0.00146355
ELOVL6	0.707457	1.3025e-19
BAHCC1	0.707363	0.00020064
BTG2	0.705781	2.34111e-22
PPFIBP2	0.705625	3.32986e-11
ARHGAP42	0.705235	3.22475e-05
SNORD49A	0.704336	0.00122337
DLGAP1-AS1	0.70415	0.00110042
MCOLN2	0.703563	2.61484e-06
C1R	0.702437	0.00137227
STARD5	0.701393	3.62085e-10
DEPTOR	0.701026	2.76024e-24
WHAMMP2	0.700129	0.000599284
FOXR2	0.698905	0.00147432
ZNF841	0.697098	7.98158e-11
SOX9-AS1	0.696705	0.00173435
PDE6A	0.696447	0.00173965
ZNF396	0.696082	9.02303e-06
PCMTD1	0.695447	5.29239e-12
TRAF1	0.694077	0.000842985
CCDC144A	0.693285	0.000686388
IDI2-AS1	0.691814	0.00111006
LINC00858	0.691784	0.000144846
ZNF702P	0.690672	6.05448e-11
LCA5	0.690356	0.00145768
RABEP1	0.690229	2.94843e-21
LOC100128770	0.690009	5.28683e-05
2021-03-01	0.689036	1.33406e-05
HNRNPU-AS1	0.68877	0.00023414
FAM46C	0.688698	3.41998e-10
CCT6P1	0.688494	5.23047e-08
ADHFE1	0.688339	4.60769e-06
STK39	0.687887	8.6981e-18
WHAMMP3	0.686765	6.74444e-05
SNRK-AS1	0.686701	0.00189847
OASL	0.686587	0.000192806
FKBP7	0.684496	0.000246867
C1QTNF6	0.683681	1.72571e-15
FMO3	0.68321	0.00170458
LOC284825	0.683165	1.63093e-05
RCAN1	0.682684	3.83188e-41
C15orf62	0.681526	7.42384e-07
CD34	0.681468	0.000769266
SMPDL3A	0.680615	5.52788e-07
BTN3A3	0.680613	0.00145467
CADPS2	0.679895	3.98083e-13
NFATC2	0.679662	0.000168423
SNORD5	0.679657	0.00147665
EREG	0.678794	0.00227206
LINC00504	0.678283	0.000920454
STMND1	0.678033	1.01034e-11
TSPAN1	0.677943	2.173e-17
RHBG	0.677339	0.00234724
CAPN5	0.676741	6.33724e-05
FBXO32	0.676502	3.26288e-26
PGM2L1	0.676266	0.000225225
SOX9	0.676224	2.48073e-27
NIPSNAP3B	0.674834	1.05555e-05
WDR72	0.674396	2.80475e-11
PDE5A	0.674293	1.14217e-07
FAM114A1	0.674102	2.18388e-20
LPCAT2	0.674072	4.53121e-08
AASS	0.673057	0.000122961
SLC25A27	0.67211	3.03899e-05
ANXA1	0.67167	1.85456e-06
LINC01468	0.671427	0.00154287
DNAH7	0.671276	0.00219377
MBOAT1	0.671115	3.007e-22
GABRG2	0.67056	0.000209962
SMCO3	0.670538	0.00218096
PYGL	0.669484	5.67311e-18
SLC6A17	0.668901	0.0026529
LOC101927811	0.668497	0.00145977
CNTN3	0.668377	0.000505601
NREP	0.667735	2.35521e-10
MAFB	0.667709	7.9761e-06
C3orf70	0.667335	0.00125426
MICAL1	0.667059	4.43196e-08
FRY	0.667013	0.000248946
DHX58	0.666288	1.70599e-09
RMI1	0.666013	2.24999e-10
TMEM178B	0.665243	7.33334e-06
CD27-AS1	0.664073	0.00244495
CTSS	0.663579	0.00232577
FRMD6	0.662957	1.23391e-08
UGT3A2	0.66238	2.06171e-11
SRGAP3	0.66186	3.65732e-21
BTN2A3P	0.661594	0.000844767
FUCA1	0.660233	1.91899e-14
S1PR5	0.660106	2.01122e-17
ZNF587	0.659486	8.39239e-21
WBP5	0.659123	1.55402e-08
THEM5	0.658074	0.0032226
TRAF5	0.657004	8.75616e-06
SEMA3D	0.65635	0.00326503
RARRES3	0.655843	2.05244e-07
CXorf38	0.655652	1.64105e-21
GSDMB	0.655281	5.90761e-05
FAM214A	0.654901	8.98211e-16
SRGN	0.654536	0.00167702
STARD4	0.653189	1.28527e-14
SCML1	0.653149	1.10183e-11
SERINC4	0.653147	0.00016788
ZNF137P	0.652349	0.000315157
HELZ2	0.651953	5.98791e-07
LOC101928445	0.651489	0.0035501
AQP3	0.650478	0.00311291
DNAJC27	0.64994	1.38236e-05
EFR3B	0.648577	2.5134e-10
VWA2	0.648492	0.000144234
ZNF594	0.647654	5.54204e-08
ITGB7	0.647315	0.000783836
ZBTB18	0.647178	0.00292238
ZNF572	0.646535	7.53085e-05
CCT6B	0.646456	0.000760236
KCTD3	0.646185	9.72735e-20
OPRD1	0.645733	0.000539325
OXCT1	0.644915	0.00365331
AGR3	0.643462	5.43324e-15
MIR99AHG	0.643233	5.68027e-05
USP3-AS1	0.642782	0.000245065
ZNF791	0.642236	3.07531e-08
ZNF571	0.641272	0.000263623
STOX1	0.64033	4.87805e-06
CCDC176	0.639838	7.58725e-08
HACD4	0.639482	1.0324e-05
IRAK4	0.639403	3.27729e-10
CCNG2	0.639357	7.37758e-17
XAF1	0.63931	0.00152971
EGLN3	0.639292	3.30669e-05
TMPRSS2	0.639055	4.42156e-17
BOC	0.638299	0.000459162
NFYC-AS1	0.638212	0.0012125
MYBL1	0.638185	2.74697e-11
EMP3	0.637221	1.24135e-05
SYBU	0.636932	1.58575e-07
CITED2	0.636119	1.86971e-16
PXDN	0.635241	1.00382e-19
BCDIN3D-AS1	0.634664	0.000453505
SLC22A17	0.634121	0.000248909
TMEM123	0.632406	6.17942e-16
CLCF1	0.632402	0.000554043
MAPK9	0.630464	6.34737e-22
ADAM19	0.630446	0.00305841
EFCAB13	0.63021	5.97318e-06
CFB	0.629595	0.00419701
TAPBPL	0.62924	0.00492255
NPHP3	0.628535	0.000397421
DNAJC28	0.628184	8.31928e-05
C5orf66	0.628123	3.67678e-08
SLC17A5	0.627381	8.43002e-12
ZFP14	0.627377	1.18387e-05
CDH6	0.627122	1.70516e-05
CARF	0.626647	1.70451e-05
KIAA1217	0.626357	1.11306e-15
FEZF1	0.626338	0.0034763
AK4	0.626202	1.54869e-24
FAM200A	0.626051	3.5079e-07
KC6	0.625411	0.00331581
GOLGA5	0.62478	1.4822e-14
SNRK	0.624311	7.10077e-12
MCF2L	0.624239	6.10772e-14
ZNF354B	0.623307	1.87063e-05
LINC00839	0.62281	0.0045517
RAG1	0.622417	1.11432e-06
ZDBF2	0.622261	0.00558853
MST1	0.621641	0.000201923
DKFZP434I0714	0.621369	1.6326e-05
RBM7	0.621355	1.00011e-12
CLPSL1	0.621062	0.00269397
PON2	0.620724	1.39205e-18
AVIL	0.62062	4.94002e-05
C9orf72	0.620268	9.09298e-05
THUMPD3-AS1	0.619859	6.92589e-11
PDGFC	0.618466	1.41012e-12
TBC1D8B	0.618116	0.000434031
PLD1	0.617985	1.39163e-11
DPY19L3	0.617338	1.37776e-08
AMY2B	0.617139	0.00597004
SEPSECS	0.617032	5.21507e-09
SLC35F5	0.616914	6.20931e-18
PCDH18	0.616609	0.00217182
FAM69A	0.615982	4.67513e-07
FAM228B	0.615477	1.72729e-05
PARP9	0.615198	1.33765e-08
ZNF300	0.615143	4.63124e-07
PHF11	0.614812	1.888e-06
ZNF83	0.61458	8.28238e-06
DDX26B	0.614175	2.03234e-07
PNRC1	0.612729	3.84371e-09
FGF13	0.612265	0.000797708
CHRNA10	0.612062	0.00632228
MUT	0.611934	2.05664e-16
ERICH3	0.611565	0.00504256
TRIQK	0.610899	4.90494e-08
ZNF277	0.61028	1.26719e-07
CLGN	0.609946	0.00229264
KIAA1324	0.609819	5.09476e-13
ZNF767P	0.609615	5.80827e-06
SERPINA10	0.609245	0.000519486
CHD9	0.609188	0.000857053
LINC01249	0.607918	0.00678124
ZNF175	0.607715	0.001058
SUCO	0.607135	3.18536e-09
SNORD14B	0.606687	0.00473723
ZNF112	0.606661	7.53802e-05
MTCP1	0.606314	0.000500506
ADAMTS20	0.606071	0.00101047
S1PR2	0.605603	0.000927065
ATP6AP2	0.605469	1.41071e-31
LINC-PINT	0.605337	0.00483782
ATP10D	0.60492	1.90784e-08
SH3KBP1	0.604735	0.00247263
CLEC7A	0.604444	0.00436328
TLR5	0.603944	0.000242257
ADAM22	0.603397	2.83181e-06
LINC01355	0.602815	0.00203351
SOCS2	0.602782	0.00466879
ZNF75A	0.601292	1.21702e-12
C10orf32	0.601044	5.27261e-10
ADGRF1	0.600953	0.00210998
PTGER2	0.600084	0.00588437
ANKRD10	0.599923	9.31214e-09
IFI44	0.59866	0.00129513
FAS	0.597177	7.27598e-18
SERPING1	0.595043	0.00766023
DFNB59	0.594887	0.00731893
MST1P2	0.594534	0.00340587
APOD	0.594518	4.3386e-12
ZSCAN21	0.594428	5.90695e-05
ZNF418	0.594378	1.83717e-07
KIAA0907	0.593914	2.24459e-13
ZNF436-AS1	0.593762	0.0038161
CYP26B1	0.592864	0.00758427
KIAA1107	0.592013	0.00447274
DNAJC22	0.591883	1.54789e-16
ZCCHC2	0.591672	5.29394e-11
CHN1	0.591599	1.21813e-08
OAT	0.59157	1.00889e-33
EIF2AK3	0.591295	2.4831e-09
CIB2	0.590628	0.00109981
C1orf21	0.590253	1.21167e-10
ATP8A1	0.589195	3.50618e-09
IFIH1	0.588998	2.97302e-06
SEMA3C	0.588597	2.21969e-12
CD9	0.588533	7.04647e-17
CCDC114	0.588119	0.00177443
ZNF684	0.586616	0.00173965
MTMR9LP	0.586583	0.000135564
ZNF300P1	0.58657	0.0091359
RNF144B	0.586478	2.35028e-17
ACVR1C	0.586058	0.00362483
TMEM50B	0.586026	9.257e-19
RGL1	0.584836	0.00876821
SUMO1P3	0.584092	0.00651419
ZNF606	0.58385	5.97954e-07
RNASE1	0.583665	0.00930965
CCNL1	0.58349	6.12903e-10
LOC100131564	0.583359	3.52352e-05
SPG20	0.583274	5.12567e-08
CCDC39	0.582732	0.00688576
AK9	0.582543	1.8554e-07
FAM161A	0.582349	7.49672e-05
LIN7A	0.582039	0.00548787
MBD5	0.581992	2.47438e-05
DNAJC3	0.581194	5.57599e-13
ZNF14	0.580733	5.49056e-05
AGAP4	0.580416	1.91561e-05
MATN3	-0.580026	1.84474e-14
TRMT61A	-0.580224	1.92898e-08
PDCD11	-0.580462	1.69723e-13
SDSL	-0.580563	7.03043e-07
MCRS1	-0.580576	3.61491e-14
COX7A2L	-0.580599	4.40627e-11
PPP1R14B	-0.580643	2.77045e-08
CCDC22	-0.580689	8.33621e-12
GUK1	-0.580756	1.33084e-07
KCNJ2-AS1	-0.58107	0.00762437
UBIAD1	-0.581238	1.05944e-12
TEX14	-0.581696	0.00688897
NDUFA11	-0.581699	6.0146e-08
NOP9	-0.582079	5.07428e-14
EHD1	-0.582241	4.59032e-17
GRHL3	-0.582273	0.000107072
PSMC3	-0.582291	3.05568e-18
SF3B4	-0.582346	1.31722e-12
E2F1	-0.582385	1.29839e-10
UNC13D	-0.583548	6.68094e-13
APEX2	-0.583692	2.40215e-15
NCS1	-0.583704	7.71402e-13
HS3ST3B1	-0.583746	0.00158332
TRAIP	-0.583764	3.03485e-10
POLE4	-0.583803	8.84572e-07
LENG1	-0.58402	1.77737e-05
PSMB7	-0.584482	2.80307e-23
RNF157	-0.584524	0.000614253
PFDN4	-0.584533	5.1092e-07
GTF3C5	-0.584536	2.88231e-17
MFSD3	-0.584734	3.96607e-08
DPH2	-0.584818	2.92875e-12
CBS	-0.58485	0.00118744
LINC01405	-0.585538	0.00910893
NUDC	-0.585643	1.90329e-19
PMPCA	-0.586052	7.54407e-20
SART1	-0.586299	6.52367e-16
NCAPH2	-0.586401	6.31674e-11
CTXN1	-0.586557	5.55131e-09
URB2	-0.586694	5.12193e-11
LRWD1	-0.586928	7.08425e-11
SLC24A3	-0.586978	1.07518e-16
G6PC3	-0.587351	8.69955e-13
YDJC	-0.587914	1.5471e-07
MIER2	-0.587981	5.28659e-10
POLR1A	-0.588218	2.94734e-12
TRMT112	-0.588527	4.47021e-09
BAIAP2	-0.588936	7.31436e-14
GEMIN5	-0.589138	2.3921e-14
MRPS12	-0.589252	2.42753e-07
PTPN23	-0.589253	1.82425e-10
MAPK8IP2	-0.589733	0.000353205
MRPS34	-0.589847	9.39285e-11
RHOD	-0.59009	5.6607e-08
NOP16	-0.59033	1.35753e-13
NDUFS8	-0.590948	1.49997e-11
DDX49	-0.59129	5.16723e-12
PRKDC	-0.591504	2.19123e-08
MED25	-0.592809	1.58016e-12
B4GALT2	-0.592996	8.57588e-10
MRPL52	-0.593125	1.1895e-09
TINCR	-0.593577	5.8e-11
ATG2A	-0.593789	7.20917e-13
HPS6	-0.594139	3.17695e-10
ADRM1	-0.594364	7.05473e-15
NUP214	-0.595246	6.15426e-13
LAGE3	-0.595663	1.96476e-09
HIST1H4C	-0.595841	0.00200804
CHERP	-0.596484	2.68232e-12
COMMD5	-0.596798	4.65184e-11
PEX6	-0.596802	1.11306e-15
GNB1L	-0.596914	8.49545e-05
RNMTL1	-0.597222	6.30018e-13
SLC5A6	-0.597799	1.03946e-20
FAM69B	-0.59868	1.3447e-09
MYBBP1A	-0.598683	1.03227e-13
SLC3A2	-0.598711	8.75924e-15
JUN	-0.599053	1.02806e-20
AEN	-0.599425	3.58843e-13
MCM7	-0.599706	1.27631e-18
AKR7A3	-0.600248	5.80641e-08
DDX28	-0.600616	4.58935e-13
DUSP4	-0.60069	5.30641e-33
CENPM	-0.60115	1.27905e-08
UQCC2	-0.601242	1.96343e-11
DPF1	-0.601273	5.4788e-07
CLPP	-0.601282	3.36416e-09
IER3	-0.601357	4.93878e-13
C19orf48	-0.601418	1.99101e-12
KLF16	-0.60152	1.53864e-11
ALDH4A1	-0.601586	1.26446e-13
PES1	-0.602191	7.12735e-18
CTU2	-0.602286	5.25161e-11
ASMTL	-0.602378	9.99157e-07
RPS17	-0.602466	1.04442e-12
PDCD2L	-0.602819	7.76937e-07
ECSIT	-0.602958	1.01881e-13
KCNQ5	-0.602983	2.34545e-08
PSMB5	-0.602992	4.33564e-19
FOXP4	-0.603719	4.16537e-11
NUDT1	-0.603884	4.30518e-10
TTC5	-0.604039	5.08913e-11
SGTA	-0.604291	2.14958e-13
GNB2L1	-0.604409	3.02889e-20
KCNJ2	-0.605862	0.000948017
ATAD3A	-0.606162	5.44158e-14
KCNH1	-0.606289	1.42066e-09
NUP188	-0.606676	7.98937e-15
RPS14P3	-0.606729	0.000289582
KIFC3	-0.607103	7.81341e-13
PA2G4	-0.607186	2.28143e-22
LRFN1	-0.607651	1.02197e-05
BCAS4	-0.608329	2.05444e-10
SNRPB	-0.608869	1.40307e-15
MARS	-0.609001	1.63853e-21
SF3A2	-0.609066	5.31867e-09
PSMB3	-0.609292	3.17251e-17
SMTN	-0.609688	1.85944e-12
ERI3	-0.609918	3.01025e-14
BCL7C	-0.610179	1.29791e-08
USE1	-0.610234	3.4648e-09
SNRPA	-0.610479	9.8185e-20
NDUFB7	-0.611309	1.03591e-08
TERT	-0.611674	0.00654056
NAT10	-0.611957	2.61532e-15
FIS1	-0.61225	3.90992e-09
ITGB4	-0.61231	3.8746e-12
IMP4	-0.612582	7.33076e-19
WDR77	-0.61302	1.12781e-21
ECE2	-0.61347	1.26142e-09
RAPGEFL1	-0.613773	9.87978e-24
RANGAP1	-0.613853	1.26694e-15
PRPF6	-0.614023	1.59671e-18
WDR46	-0.614318	1.59842e-19
RPUSD2	-0.614358	3.81919e-11
GPC6	-0.614536	3.49341e-09
LASP1	-0.614628	4.11361e-26
DCTPP1	-0.614916	2.20966e-11
RPS10	-0.615364	4.62194e-05
CKMT1A	-0.615732	7.99654e-12
PKI55	-0.616507	4.04769e-07
BCS1L	-0.617064	2.92158e-15
LMX1B	-0.61747	2.49853e-09
ARID3C	-0.6177	3.12857e-05
IVL	-0.618125	1.02456e-08
PRMT7	-0.618194	3.00697e-15
ROMO1	-0.618814	1.67375e-09
ATP5G1	-0.618923	6.63866e-15
TEAD4	-0.619002	2.11441e-20
NXPH4	-0.619128	2.86718e-11
URM1	-0.619144	1.24749e-12
PUF60	-0.619714	1.04682e-17
CTU1	-0.62038	3.68403e-07
IRF2BP1	-0.620384	8.69203e-11
SMYD5	-0.620661	8.91403e-15
RPL13AP5	-0.620681	1.79974e-11
UBE2M	-0.620826	8.81919e-14
ADM	-0.620985	7.67691e-17
POLRMT	-0.621009	8.63918e-14
POLR2I	-0.621066	4.6054e-08
LRRC37A8P	-0.621208	5.96662e-06
SARS2	-0.62208	5.29495e-14
MRTO4	-0.622168	3.22743e-22
NAA10	-0.622347	7.03713e-15
C15orf39	-0.622567	3.39333e-09
EIF5A	-0.622808	7.90743e-18
PLXDC2	-0.622837	3.96345e-07
BRMS1	-0.623825	8.77257e-12
SIVA1	-0.623888	3.05277e-09
TPGS1	-0.623932	9.07239e-06
RBM42	-0.624073	1.87439e-13
LAS1L	-0.624396	1.09924e-14
LMNB2	-0.624421	5.99566e-29
NSMF	-0.624546	7.37116e-11
LOC105373383	-0.624656	0.00503847
SF3A1	-0.624724	3.84055e-17
POLR2E	-0.624856	1.83398e-13
KCNC1	-0.624988	0.00117408
SEPW1	-0.625093	3.44047e-09
TMEM238	-0.625191	2.84431e-08
C6orf132	-0.625356	9.66175e-19
ZNF628	-0.625488	2.43623e-13
GPX4	-0.62555	1.3718e-10
INHBE	-0.625918	0.00350276
FAU	-0.625954	5.04839e-12
H2AFX	-0.626636	8.48775e-13
KHSRP	-0.626753	6.76096e-20
MYEOV2	-0.626862	3.27729e-10
IGFBP5	-0.626929	8.1641e-22
ANKRD19P	-0.627128	0.00172958
CCDC97	-0.627637	1.0331e-15
CLU	-0.627647	2.09013e-17
GTPBP6	-0.628041	1.66228e-10
EPS15L1	-0.628057	2.4547e-21
RRAS	-0.628187	2.96366e-09
NRGN	-0.628211	2.8186e-10
SLC25A10	-0.628221	7.26867e-12
ZMYND19	-0.628248	3.68967e-13
IMPDH2	-0.628475	5.35496e-23
EIF3G	-0.628847	1.84066e-14
KRT19	-0.628983	4.72699e-16
MRPL37	-0.629604	1.82263e-21
SCRIB	-0.629905	6.65139e-21
INTS1	-0.630047	1.61839e-19
AP1M1	-0.630078	2.07225e-17
ADPRHL2	-0.630089	1.86166e-11
MRPL28	-0.631223	2.32175e-12
SNRNP25	-0.631602	3.07922e-13
JMJD4	-0.631968	3.6707e-10
WDR34	-0.632815	5.85954e-12
EIF3I	-0.632948	1.42244e-27
UQCRC1	-0.63339	6.6514e-18
HECTD3	-0.633445	2.49601e-14
ZYX	-0.633448	2.85334e-09
BCKDHA	-0.634019	2.18299e-14
GCN1	-0.634112	1.84614e-18
ZC3H3	-0.635334	3.36826e-12
SSSCA1	-0.636072	1.21542e-14
PRPF19	-0.636538	2.91041e-23
SLC25A19	-0.636589	1.86242e-09
KIF22	-0.636618	4.15782e-25
IER5L	-0.636803	1.22098e-11
THOC6	-0.637674	2.46809e-13
SATB1	-0.637709	1.08507e-23
ZNF296	-0.638419	5.31002e-10
DGCR6L	-0.638492	3.24059e-08
MYBL2	-0.638495	4.60704e-21
SNORA76C	-0.638731	0.000569322
MRPS18A	-0.63881	1.30132e-12
ZNF593	-0.639219	5.0301e-09
EFTUD2	-0.639251	2.89712e-17
ADCK3	-0.639283	3.08622e-15
AURKAIP1	-0.63973	5.90808e-11
PTGES2	-0.63974	1.12451e-10
RPL13A	-0.639885	1.89497e-14
RPL37A	-0.640131	8.97898e-15
MRPL21	-0.640603	1.87638e-13
POLR2A	-0.641047	2.71467e-13
TIMM17B	-0.641087	2.75426e-09
DANCR	-0.641091	5.55802e-22
TAGLN2	-0.641201	1.01934e-17
CNTFR	-0.641929	0.000974588
ZNRD1	-0.642577	3.03312e-13
MON1A	-0.642913	6.91764e-15
MRPL2	-0.64346	4.884e-14
CCT7	-0.643519	1.56954e-23
EXOSC4	-0.643849	1.03028e-10
TUBG1	-0.643898	1.03854e-28
RPAP1	-0.644034	1.24325e-15
EEF2	-0.644395	2.80848e-20
PKP3	-0.644685	1.02234e-17
RBM14	-0.645047	3.75515e-19
CCDC124	-0.645461	7.03713e-15
HSD17B10	-0.645681	2.37668e-17
MAP1S	-0.646157	1.32911e-10
CLUH	-0.646206	1.30799e-18
IL4R	-0.646275	1.19042e-07
MZT2B	-0.646416	8.68528e-09
PHLDA2	-0.646534	2.4043e-08
RPL9	-0.646542	5.80533e-16
ISYNA1	-0.647068	5.11052e-16
TMEM160	-0.647391	2.25563e-07
RPL10	-0.64741	1.02327e-16
WDR54	-0.649038	9.51449e-08
CRLF1	-0.649625	1.08983e-06
FLJ33534	-0.649877	0.000543136
RRP1	-0.650542	1.30618e-21
MZT2A	-0.65075	3.55509e-08
TUFM	-0.650945	8.53535e-19
DDX39A	-0.652088	1.56954e-23
AURKB	-0.653302	1.05053e-20
TK1	-0.653563	1.0415e-17
PDXP	-0.653793	9.69632e-10
CHCHD6	-0.653823	9.40846e-09
TP53	-0.654409	7.60652e-20
RNASEH2C	-0.655071	8.72918e-09
HCFC1	-0.655108	2.65679e-20
SPINK5	-0.65511	0.00152943
ZFP36L2	-0.655754	3.98254e-19
DNLZ	-0.656555	2.98975e-06
PWP2	-0.65689	1.01405e-13
CDC20	-0.656911	3.74046e-21
ATP1A3	-0.656936	1.5133e-05
RPL7A	-0.657123	1.05825e-28
KRT80	-0.657478	1.21961e-23
POC1A	-0.65758	3.31972e-18
MRPL24	-0.657905	4.93902e-20
C12orf10	-0.65817	4.0432e-19
ASNA1	-0.658195	1.52979e-15
RPS14	-0.658275	5.28849e-14
TONSL	-0.658573	8.48053e-22
EMG1	-0.658666	3.68719e-16
NTHL1	-0.658828	3.60884e-10
AIMP2	-0.658837	4.24973e-19
PKMYT1	-0.659556	1.62895e-18
POLD2	-0.659967	4.49689e-20
AJUBA	-0.660341	2.08717e-28
G6PD	-0.661328	3.13322e-17
ASNS	-0.661366	4.06443e-18
TPSG1	-0.661455	0.0024022
ESPL1	-0.661468	3.47348e-24
RCC1	-0.661759	3.95315e-30
SNCG	-0.663172	8.45053e-10
WDR4	-0.66349	2.56256e-17
RPS19	-0.664193	4.85548e-19
C7orf50	-0.665253	1.72135e-11
FOXJ1	-0.665298	0.00163777
U2AF2	-0.665731	2.92173e-25
FKBP4	-0.66596	1.0057e-26
POLR2F	-0.667096	5.71017e-13
ICAM3	-0.667311	1.06669e-11
ARRB2	-0.667427	1.13044e-13
SRM	-0.667611	1.26533e-20
MRPS2	-0.668345	4.67373e-17
NDUFS6	-0.668526	8.56791e-20
TUBB	-0.668535	2.9459e-20
CDT1	-0.668749	2.9288e-16
DDX54	-0.668792	5.78103e-21
PSMB6	-0.669022	7.65464e-27
C9orf89	-0.669514	1.15343e-09
SLC27A4	-0.669674	5.91802e-18
MCM5	-0.670709	5.6887e-17
ARMC6	-0.670799	7.33968e-18
NOL6	-0.671556	1.26815e-21
MMP16	-0.67204	0.00169235
GPS1	-0.672828	4.07016e-17
SPINK4	-0.674515	8.38242e-10
PEMT	-0.67465	4.41308e-11
HIST3H2A	-0.674859	1.14568e-07
MACROD1	-0.675423	1.88943e-11
PMVK	-0.675741	6.24228e-16
IGDCC4	-0.675989	0.00232231
PHB	-0.676227	1.16345e-22
NOSIP	-0.67709	9.46614e-13
WDR18	-0.677797	2.17472e-13
HMGA1	-0.678278	1.9029e-20
RPS11	-0.679142	2.50466e-19
MTFP1	-0.679445	1.07453e-09
UBE2S	-0.679614	1.37955e-13
MRPL11	-0.679817	1.59201e-15
TIMM13	-0.680045	2.05127e-11
HSPBP1	-0.680218	3.41512e-11
RPL13	-0.680724	2.75742e-14
EEF1D	-0.680925	4.27742e-21
DNPH1	-0.681081	8.68852e-12
DCXR	-0.681346	3.52134e-12
TTLL12	-0.682594	2.0258e-23
WRAP53	-0.682671	1.7585e-18
MRPL38	-0.682891	2.38279e-17
LONP1	-0.683716	2.4439e-21
FDX1L	-0.68453	3.35539e-09
HAGHL	-0.685341	6.29827e-09
PLEKHF1	-0.68573	3.64556e-10
WNT10B	-0.68626	7.13541e-07
SLC19A1	-0.686261	7.84368e-17
LINC00116	-0.686717	3.41626e-07
RPS21	-0.687491	7.57925e-13
NUBP2	-0.688233	2.89882e-10
PRMT5	-0.688292	9.64938e-26
RAVER1	-0.688347	5.22701e-15
PRMT1	-0.68863	2.92051e-22
HAUS7	-0.688907	1.03224e-10
PGAM5	-0.689205	5.68148e-18
RPTOR	-0.689489	1.35001e-22
TRIP6	-0.689753	2.49337e-12
SNX17	-0.689771	1.39515e-18
SCIN	-0.690353	1.55978e-10
ARHGDIA	-0.691158	1.40093e-20
SPNS2	-0.691246	2.51688e-13
SLC25A11	-0.692299	3.07506e-16
SURF2	-0.69233	2.63891e-18
MISP	-0.692556	7.93904e-16
ALOXE3	-0.692762	1.59438e-06
SLC25A6	-0.692898	9.24621e-17
ACTB	-0.694005	1.47417e-20
HK2	-0.694671	4.26574e-12
DOHH	-0.694764	6.44147e-16
RPL18	-0.69501	5.40796e-15
ITPK1	-0.696	5.76346e-29
SYNPO	-0.696017	0.000203718
TRAPPC5	-0.696513	1.48694e-08
TPTEP1	-0.69728	6.06026e-14
MRPL54	-0.698513	4.04905e-11
SF3B5	-0.698952	2.57988e-11
EIF5AL1	-0.699312	2.18448e-05
ZDHHC14	-0.700618	7.19584e-06
APOA1BP	-0.700724	3.47267e-16
OVCA2	-0.700884	9.66892e-07
ERCC2	-0.701673	4.13749e-16
DTYMK	-0.701866	8.14979e-15
ACTG1	-0.70239	4.41407e-26
MRM1	-0.702667	1.83785e-15
CYC1	-0.705103	3.16901e-12
NTMT1	-0.706017	9.80696e-14
PFAS	-0.707325	1.23638e-17
NPRL3	-0.707373	9.87485e-18
PFKFB3	-0.707712	6.52672e-41
NT5DC2	-0.708941	1.17575e-16
MRPL4	-0.709183	1.53657e-15
CYR61	-0.709593	1.38699e-19
POLD1	-0.709631	7.37758e-17
MAG	-0.709962	0.00124711
SLC7A1	-0.710248	2.34511e-32
NSUN5	-0.710818	8.56682e-19
PLK1	-0.71113	1.36228e-24
PRPF8	-0.71131	4.2546e-18
RARA	-0.712516	4.23092e-22
FASN	-0.712641	2.19063e-15
YARS	-0.713445	1.02326e-27
LOC100130331	-0.713687	0.000628884
USP5	-0.714461	2.00732e-21
CD3EAP	-0.714688	6.78177e-12
TRAP1	-0.714809	5.86858e-35
FAM65A	-0.715304	4.56525e-18
TYSND1	-0.71566	3.28443e-19
RUVBL1	-0.717685	4.11802e-31
GRK6	-0.717893	2.11441e-20
HMHA1	-0.718034	6.6514e-18
ABLIM3	-0.71953	1.6048e-06
ALDH16A1	-0.721214	2.8366e-15
TIMM8B	-0.722204	8.11383e-12
MCM2	-0.722933	3.13731e-26
CISD3	-0.723672	4.32422e-13
STARD10	-0.72405	2.72484e-16
CEBPA	-0.724188	1.96684e-17
RPS6KA4	-0.724618	7.7144e-17
FZD9	-0.72506	6.12379e-05
PHGDH	-0.725132	3.11326e-22
C19orf70	-0.725454	5.2005e-09
ALYREF	-0.72589	7.36937e-22
GRWD1	-0.728959	1.2761e-15
SEMA3G	-0.729779	9.71446e-06
LOC102723373	-0.729913	9.02072e-06
FBL	-0.7322	8.10761e-32
SCAF1	-0.733377	1.61136e-16
FARSA	-0.733726	6.66656e-20
MAPKAPK3	-0.734004	1.94061e-19
FAM20C	-0.735369	2.73887e-32
TUBA1B	-0.736442	1.23869e-30
LYPD6B	-0.73649	3.76719e-05
PELP1	-0.737152	1.25415e-18
RUVBL2	-0.737254	4.13881e-19
WDR74	-0.738749	3.13032e-19
TOMM40	-0.739318	1.11873e-21
RPSAP9	-0.739587	8.98109e-06
APRT	-0.740208	1.3443e-16
CCDC85B	-0.741212	6.43485e-11
TMEM201	-0.741548	4.16753e-20
TBCD	-0.742405	2.49318e-29
RPLP1	-0.74337	5.25122e-15
MKL1	-0.744308	3.2038e-17
GAL3ST1	-0.744471	0.00075079
DHX37	-0.744808	5.28107e-23
DLX3	-0.746215	3.47267e-16
RPS15	-0.746861	8.81387e-18
TUBB4B	-0.747045	2.47115e-24
IFRD2	-0.747169	6.78793e-18
RPPH1	-0.747363	0.000696437
MIR3654	-0.747862	3.26655e-07
PFKP	-0.748723	3.24895e-23
EEF1G	-0.748773	2.91041e-23
RPS6KB2	-0.750191	1.93054e-17
EIF6	-0.750288	2.89958e-19
RRP7A	-0.750386	5.96504e-18
RPSAP58	-0.751968	3.63302e-19
DDX56	-0.752363	5.56099e-30
SNHG15	-0.753256	1.16118e-18
DAPK2	-0.754361	3.62037e-10
SATB1-AS1	-0.754765	0.000540845
TMEM141	-0.754795	3.71758e-11
TIMM10	-0.755675	4.73315e-17
BYSL	-0.7558	1.48483e-27
TCOF1	-0.757916	9.64938e-26
TBRG4	-0.758692	2.26258e-20
RPS16	-0.760021	6.79107e-22
SUV39H1	-0.761122	4.46072e-27
CISH	-0.761883	9.38786e-26
BLK	-0.763931	0.000535182
DOK7	-0.7656	2.15258e-13
GALK1	-0.769208	1.56267e-13
UNC5B	-0.769426	6.12945e-05
PTPRU	-0.769544	7.38751e-27
ENHO	-0.769554	0.000156193
ADAMTSL5	-0.769885	3.40489e-16
EFHD1	-0.770187	1.76159e-24
CACNG4	-0.770235	9.09059e-32
PRELID1	-0.770987	2.61011e-16
ADAMTS15	-0.771471	2.06744e-07
TRIM28	-0.771727	1.73157e-26
GADD45GIP1	-0.772242	2.66387e-15
HSPG2	-0.772392	1.14187e-10
TIMM50	-0.775054	2.33061e-25
HSD17B8	-0.775294	3.1601e-15
RNASEH2A	-0.776661	2.35486e-26
RRP12	-0.777136	1.01027e-19
APEH	-0.777485	5.60446e-27
NOC2L	-0.777901	2.40755e-29
PYCRL	-0.778897	4.93089e-16
ENDOG	-0.779586	2.51029e-14
ASCL2	-0.781576	5.51e-07
NAA38	-0.782506	2.38304e-11
RPS9	-0.78341	3.70676e-14
CAD	-0.787646	1.12538e-23
NLGN1	-0.788559	7.23044e-08
RPS3	-0.788961	6.31457e-28
NEIL2	-0.789461	2.34766e-17
NME1	-0.789747	1.1812e-26
FAM207A	-0.790618	3.63813e-21
MKX	-0.790854	3.24279e-08
MTHFD1L	-0.79186	9.24499e-17
FOXC1	-0.792145	7.61993e-11
PRADC1	-0.793979	8.70086e-15
KITLG	-0.794543	1.87495e-17
RPLP0	-0.796141	6.02917e-30
PPP2R2C	-0.797663	3.49752e-14
RPL27	-0.799238	2.60467e-20
VPS9D1-AS1	-0.801116	1.15087e-16
RPL36	-0.80437	5.42804e-20
ADGRL2	-0.806563	2.29694e-05
RPS2	-0.808844	1.81758e-16
NOC4L	-0.810134	2.16794e-22
KRT18	-0.811897	9.04903e-30
CACNA1H	-0.816016	7.1443e-24
TNFRSF12A	-0.818653	6.63494e-16
TBL3	-0.820788	3.00632e-23
MAP6D1	-0.822883	6.13487e-37
MRPL12	-0.825313	7.98214e-17
GATA4	-0.830249	1.67386e-12
RNA18S5	-0.831106	0.000152176
SULT2B1	-0.831416	4.83588e-16
JAG2	-0.833434	1.57323e-28
TNNC1	-0.834559	1.06526e-06
RPS5	-0.834735	1.62895e-18
POMK	-0.835247	1.24678e-06
HGH1	-0.838489	2.00266e-22
C9orf3	-0.83872	2.09013e-17
NPM3	-0.84071	2.23977e-18
REEP6	-0.841999	9.3895e-29
RPSA	-0.849398	1.24902e-35
NLE1	-0.849829	3.18101e-26
AHCY	-0.854507	4.69252e-33
RPL8	-0.854753	6.77839e-20
CHAC1	-0.856568	1.92676e-09
STRA13	-0.86254	4.12407e-17
EXOSC5	-0.86259	1.21626e-18
IPO4	-0.863784	6.26959e-32
CACNA1D	-0.869353	2.44284e-10
SHMT2	-0.869886	1.81257e-33
LAD1	-0.870093	4.67859e-29
RRP9	-0.870117	7.13069e-15
EFNA5	-0.870268	2.1206e-22
DSCAML1	-0.878516	1.14924e-23
FLNA	-0.879829	5.63005e-28
FSTL3	-0.880539	4.59032e-14
GEMIN4	-0.882163	4.62589e-36
RIMS1	-0.888842	1.27402e-05
RPS29	-0.889529	6.59213e-15
TUBA4A	-0.895301	2.04445e-12
C1orf64	-0.896202	8.23567e-07
TSKU	-0.900956	3.93852e-29
MGLL	-0.901227	3.60289e-15
RPL18A	-0.901453	1.50371e-19
KRT13	-0.903287	3.54548e-06
KRT4	-0.921338	4.64879e-08
PLK2	-0.935305	5.50323e-62
CCDC86	-0.938362	1.2511e-34
GRIK3	-0.940627	1.82406e-32
VARS	-0.944128	1.67046e-32
COL3A1	-0.947476	1.40057e-09
RPL35	-0.959649	6.03564e-22
SYT17	-0.964696	1.01898e-10
SGK223	-0.969127	2.73194e-32
GRIK4	-0.969517	2.74487e-36
SLC7A5	-0.971899	7.08804e-60
SHISA2	-0.985828	2.57219e-08
RNF223	-0.989029	3.74046e-21
KRT8	-0.99925	6.41204e-36
ANKRD2	-1.00421	1.54964e-09
SPINK13	-1.01019	9.87073e-07
MYC	-1.0166	6.57364e-64
BOP1	-1.02449	1.69791e-31
CLDN1	-1.0286	7.97568e-75
GLB1L2	-1.03038	2.02068e-23
NCF2	-1.03104	6.57403e-12
TMEM45B	-1.0335	9.88528e-42
VCX	-1.05094	1.26142e-09
VCX2	-1.05374	3.58192e-10
FAM65C	-1.05919	1.15566e-18
KIF26A	-1.05957	3.28322e-07
GREM2	-1.11767	1.76907e-08
PTGER4	-1.12007	8.17073e-44
CYP2S1	-1.14168	5.89939e-35
MSX2	-1.14821	5.40825e-65
DEGS2	-1.16567	2.40211e-35
PRKAR1B	-1.16606	7.71946e-48
RASL11B	-1.23505	1.23239e-10
L1CAM	-1.24198	1.05252e-31
PXDNL	-1.2736	1.84711e-09
NKAIN1	-1.28121	1.2806e-29
TGM2	-1.29387	1.35846e-10
GUCY1A2	-1.29434	7.51611e-25
ACOX2	-1.32451	2.49822e-78
INHBB	-1.33086	2.23703e-112
TENM3	-1.35864	2.52695e-49
SHISA9	-1.42575	4.84266e-12
COL12A1	-1.44774	5.8175e-41
BCYRN1	-1.49213	1.02959e-33
HSPB8	-1.49579	5.0785e-104
SOX6	-1.49927	7.59233e-15
LOC90768	-1.51388	2.92184e-20
EPHA4	-1.72768	3.16146e-20

## Sheet: A333fs vs Control
GeneID	log2FoldChange	padj
DCN	4.34185	5.9683e-135
SLC6A14	3.98642	0
SPARC	3.85728	2.55681e-124
CYP4F22	3.4136	2.79997e-87
TIMP3	3.25178	3.08328e-61
GALNT5	3.10268	3.31037e-71
PTGS1	2.76042	9.69809e-64
GPRC5B	2.74386	4.02689e-48
LUM	2.73596	2.22372e-43
BOC	2.7224	6.45689e-67
FAM134B	2.55415	1.58626e-94
ARL4D	2.41835	1.29159e-121
GNAT3	2.27945	1.1273e-29
TMPRSS3	2.19409	1.48393e-70
CEACAM1	2.14203	1.64773e-30
C1orf168	2.08766	4.42207e-32
TRIM9	2.0823	5.64985e-76
PRSS23	2.05467	4.20348e-188
CXCR4	2.03982	2.84782e-31
CXCL14	2.03342	9.52381e-23
LINC01016	2.01835	7.81862e-179
LOC100132735	2.01436	6.30813e-22
GJA1	1.99434	4.17238e-55
PGLYRP2	1.96117	3.48805e-43
NTN4	1.96002	1.71257e-186
ST8SIA1	1.87155	2.48844e-19
ITGAM	1.85908	4.24682e-19
PCDH7	1.85387	2.33689e-42
VWA5B2	1.8408	1.34999e-51
PPP1R1B	1.82089	4.17015e-27
ROBO2	1.81763	3.43868e-48
CHSY3	1.81479	3.31931e-27
ST3GAL5	1.80729	7.40607e-22
SYBU	1.77139	2.51407e-56
CTGF	1.76495	2.70967e-17
TNFRSF11A	1.73428	7.32413e-55
BMPER	1.73269	3.07845e-54
GRM4	1.72241	1.48672e-23
CDH10	1.71371	3.78953e-16
PELI1	1.71338	3.64139e-58
HMCN1	1.6936	4.5432e-45
MESP1	1.68604	1.89224e-17
STEAP1	1.66113	3.22446e-45
SVEP1	1.62859	1.20753e-15
LRP2	1.62193	5.2407e-16
RCAN1	1.59794	4.99757e-231
PPARGC1A	1.59664	2.40056e-25
VIM-AS1	1.57986	4.8891e-15
GRIK1-AS2	1.57439	4.87939e-15
CGNL1	1.56514	1.75353e-19
AZGP1	1.54765	3.04821e-113
GBP1	1.51935	5.45724e-13
PAMR1	1.50902	2.35843e-22
BCL2	1.50387	5.16682e-23
CD36	1.47704	4.02712e-31
TRIM29	1.47215	3.74783e-30
PLEKHB1	1.46537	8.38639e-18
COLCA1	1.44956	2.33686e-62
SEMA3E	1.44457	1.7409e-42
MFAP2	1.43694	6.74592e-17
ZMAT4	1.41852	9.80271e-12
CCL2	1.40983	3.08718e-14
VIM	1.40982	9.88412e-26
PALMD	1.407	9.57373e-27
EFNB2	1.40522	5.90344e-22
CYP26A1	1.40472	4.33889e-13
FBXO32	1.40457	3.50147e-117
AGPAT4	1.40206	3.19641e-16
TLL1	1.38946	4.56261e-13
ENTPD3	1.38367	6.97872e-12
VTCN1	1.37332	6.60026e-51
MIR205HG	1.37057	1.53564e-17
TMC5	1.36957	4.02269e-15
MTUS1	1.36345	2.66155e-50
RNF139-AS1	1.3426	1.13504e-17
SLC2A12	1.33595	2.84408e-11
PHEX	1.33376	8.59457e-20
EGLN3	1.33315	5.06956e-20
C1QTNF6	1.3285	2.75964e-58
PRCP	1.32214	1.74805e-92
DEGS1	1.32177	3.73453e-111
SDC2	1.29229	2.14343e-96
ANK2	1.28479	1.49411e-19
NR2F1	1.27322	5.43308e-44
APOL6	1.26955	2.27948e-18
PCDH18	1.26132	2.29732e-11
CCDC129	1.25469	2.79173e-11
TGFB2	1.24466	5.59198e-12
SCUBE2	1.23485	2.66529e-42
NPR3	1.23397	5.82715e-09
EREG	1.22813	7.16067e-09
CITED2	1.22665	5.20009e-60
CAPN5	1.22461	3.40301e-14
TXLNB	1.21461	1.50972e-11
GALC	1.2143	4.15303e-51
ERP27	1.20358	9.05783e-09
IL32	1.19944	1.19971e-08
NPNT	1.1933	6.36259e-33
SOCS2	1.19172	5.5846e-09
SCN9A	1.1886	1.6776e-08
RIMS2	1.18086	9.24104e-14
CPVL	1.18063	4.34503e-35
STEAP4	1.17195	2.723e-26
KCNK3	1.16714	4.50196e-08
ZNF252P-AS1	1.15743	2.69254e-09
MEX3B	1.1561	4.7558e-11
INHBA	1.15445	5.96824e-08
FIBCD1	1.14865	8.1627e-22
SH3PXD2A	1.14359	8.37961e-11
CALD1	1.14175	1.01879e-45
SORBS1	1.12982	3.8404e-09
STRIP2	1.12367	7.47362e-17
SULF1	1.1149	1.31627e-41
DKK1	1.10864	3.31246e-22
DDO	1.10698	1.17738e-07
STON1	1.10659	1.84683e-09
TP53INP1	1.10395	1.53382e-46
TLR6	1.10362	8.65953e-08
NR2F1-AS1	1.09592	4.91123e-10
RGCC	1.09254	1.08472e-07
IFIT2	1.09231	2.24411e-09
ENPP4	1.09178	4.9526e-24
ITGB8	1.09061	1.59602e-12
SERPINE2	1.08973	2.57712e-07
PLP1	1.0875	3.19677e-07
TFAP2B	1.08571	3.76739e-07
ECHDC1	1.06671	3.65901e-07
LOC644656	1.05251	2.83331e-10
UGCG	1.05168	4.30156e-106
MGP	1.0507	1.95813e-100
NBEA	1.05006	5.02457e-13
NUAK1	1.04881	1.25013e-17
TMEM158	1.04273	9.88944e-07
GLYATL3	1.04272	1.33723e-21
PRG4	1.04256	1.12631e-07
NDP	1.03704	1.94734e-07
SEMA3A	1.03683	5.36909e-07
RNF139	1.03423	1.52905e-65
C1orf226	1.03288	1.31553e-26
L1CAM	1.03155	3.77352e-24
P3H2	1.03117	1.81436e-07
LRRN1	1.02949	1.81886e-19
FAT1	1.02825	3.05853e-09
ARC	1.02763	1.37615e-07
ABCA1	1.02561	2.6088e-07
CBLN2	1.02323	9.21592e-09
RASAL3	1.01501	1.29778e-06
EPGN	1.01442	9.89126e-07
GNAI1	1.00977	1.67813e-11
TINAGL1	1.00796	5.50122e-20
PIP	1.00615	1.08702e-58
ANXA3	1.0042	2.09153e-14
MATN2	1.00297	2.37858e-35
FREM2	1.00157	1.60867e-15
CDC42EP3	1.00053	4.61372e-49
FAM198B	0.995258	3.27784e-25
RLN2	0.995256	1.43536e-16
KRT14	0.994047	3.23548e-08
KLHL24	0.990467	2.16582e-33
PYDC1	0.988714	7.00269e-08
AZGP1P1	0.986845	1.17609e-07
COL5A2	0.986512	9.73479e-14
COL5A1	0.985603	3.88507e-06
CCT6B	0.98288	1.00821e-07
GPR65	0.981908	1.70885e-06
STAM-AS1	0.980527	2.02297e-07
SNORD14D	0.980489	3.23813e-06
BTG2	0.973303	8.93513e-43
CD34	0.972349	6.48765e-07
GRIK1	0.969661	6.54839e-06
S100A8	0.969651	2.01784e-08
CDH19	0.969077	7.87131e-07
CCL28	0.967642	1.73604e-29
COL11A1	0.964551	4.96523e-06
TPRG1	0.961802	8.6054e-07
CSRNP3	0.961391	5.33082e-08
PADI2	0.959887	2.00227e-37
ANXA1	0.959062	2.83281e-12
MIR99AHG	0.958517	5.26337e-10
SNORD14E	0.955896	8.46836e-06
MT1X	0.954477	1.29175e-12
RNASE4	0.953024	4.31152e-14
C1orf116	0.95054	1.52548e-08
STARD4-AS1	0.949633	3.99571e-06
COL27A1	0.94491	6.50974e-13
CHN2	0.943037	5.17936e-07
ZNF546	0.940576	7.45559e-07
CD24	0.939791	2.95418e-63
KCTD3	0.939443	1.87834e-41
C6orf141	0.937816	4.12001e-17
NCMAP	0.93516	1.65925e-49
FAM198A	0.933064	4.40847e-27
SAT1	0.92756	6.44011e-43
ARRDC3	0.926596	4.62482e-25
CREBRF	0.923958	4.45418e-11
OAT	0.921798	9.75394e-83
HPGD	0.921118	2.82172e-09
SERPINA3	0.920994	3.15926e-06
CD47	0.919584	8.41784e-90
ATOH8	0.919002	1.04227e-06
CTSV	0.916441	1.45925e-39
THRSP	0.91635	1.96612e-05
LOC646903	0.915322	2.23921e-05
XAGE2	0.910635	5.64885e-07
SNORA25	0.908289	7.07403e-06
SVIL	0.907809	1.9747e-29
WISP2	0.903897	5.8154e-12
ITGB6	0.903883	1.43713e-07
SLC6A17	0.901689	2.91938e-05
SLC5A1	0.900576	2.25942e-05
CMYA5	0.896512	3.93042e-06
FYN	0.89619	9.7468e-08
EGF	0.895951	1.7505e-14
SOSTDC1	0.895341	1.17373e-07
SERPINB5	0.892736	2.66107e-05
LOC101927523	0.892328	1.93851e-07
ATP1B1	0.890002	1.0384e-37
CYB5A	0.884318	8.73795e-40
STC1	0.883497	1.33167e-05
UBL3	0.883135	2.99686e-25
TGFBR3	0.882261	2.23509e-11
SNORA63	0.881894	1.35485e-05
ARSJ	0.88151	1.64951e-23
SLC25A48	0.877537	5.08878e-06
LINC01004	0.877277	2.23724e-08
STEAP2	0.877224	5.00331e-22
ZNF572	0.876771	3.28897e-08
ARMCX1	0.875416	1.38054e-18
UBA7	0.874663	4.31839e-05
C15orf59	0.870943	3.45853e-10
TFF1	0.870344	2.87649e-08
CFB	0.869325	4.19537e-05
FSD2	0.868254	2.60202e-05
NOS1AP	0.866312	7.69244e-11
CYP26B1	0.865129	4.908e-05
EPHA8	0.864074	2.8376e-11
SPACA6P-AS	0.862254	6.59542e-05
SMAD3	0.861761	5.23418e-18
GRIA2	0.861478	3.36575e-05
MEF2C	0.860813	6.98038e-05
NWD1	0.858872	3.68441e-05
ANKRD1	0.85878	4.43823e-06
AGR2	0.857346	1.45704e-52
S100A9	0.857216	7.78473e-05
TTC14	0.85698	9.81045e-12
TM4SF1	0.854224	3.8079e-08
KCNK2	0.851188	1.7525e-33
CPA4	0.848973	7.47785e-05
ALDH1A3	0.848188	1.09801e-38
NEK11	0.847248	1.13833e-11
ATP6AP2	0.844896	1.50688e-61
YPEL2	0.841086	2.83383e-10
SHISA2	0.840865	2.01141e-07
RANBP3L	0.839031	1.59001e-05
LINC00888	0.837656	1.47409e-08
SDCBP	0.8347	3.70908e-40
ZSCAN31	0.834337	9.87028e-08
MT1F	0.833368	3.48098e-08
CD164	0.832761	3.34804e-61
HAS3	0.831767	1.66313e-05
STXBP5L	0.829101	0.00012505
ZBED5	0.828276	2.83433e-21
ZNF676	0.827994	3.72986e-09
LINCR-0002	0.827916	3.32161e-05
SAMD9L	0.823307	0.000112105
FPR3	0.822372	5.58184e-07
BMPR1B	0.820066	1.04063e-05
TRIM2	0.81927	4.0379e-14
FRG1DP	0.818696	2.29193e-05
AMOT	0.817315	1.22888e-05
PARP14	0.816095	6.82269e-12
PFN2	0.815284	2.00227e-37
ARL15	0.813923	2.30054e-09
DLL1	0.813839	1.38675e-13
ADGRF1	0.812523	1.71729e-05
MIR5047	0.812207	7.60119e-09
C10orf32	0.812069	1.48496e-17
CASP4	0.811824	8.27559e-09
MYO1B	0.80949	8.45332e-24
PROS1	0.809173	3.69266e-07
NFATC2	0.806237	5.37914e-06
PPFIBP2	0.806094	2.1963e-14
CXorf38	0.805287	2.09732e-32
ME3	0.80279	5.15426e-07
RNF145	0.802752	1.73335e-55
CARD16	0.802468	0.000231663
AKR1C3	0.799022	0.000137144
IFIT3	0.798793	9.49074e-05
AASS	0.797519	3.53514e-06
FLRT3	0.797395	0.000217768
ARHGAP15	0.7973	7.83176e-05
CLK1	0.796228	8.6421e-13
ANO3	0.794875	0.000149522
GBP2	0.792147	0.00025005
LINC00052	0.790158	0.000284467
MAMLD1	0.78925	0.000186891
C8orf34	0.788907	0.000263851
SNORD58C	0.784547	0.000213323
SLC35F5	0.784412	1.12962e-28
RASD2	0.784393	1.37165e-06
NR5A2	0.782576	2.28823e-22
EPAS1	0.782343	2.33689e-30
FILIP1L	0.78082	0.000341859
ERAP2	0.780126	1.61965e-10
MED23	0.778407	4.19811e-09
TRPM8	0.774371	7.25356e-05
TRDMT1	0.772232	9.4897e-10
LOC100507487	0.77052	0.000194223
IGFBP7	0.76997	0.000134723
EPHA7	0.768289	0.000436435
RARB	0.768136	0.000260583
SMCO3	0.767048	0.000350483
RBM5-AS1	0.76648	0.000153022
LINC01355	0.764384	5.66773e-05
NIPSNAP3B	0.76367	4.38623e-07
ZNF582	0.763522	3.20382e-05
ASB9	0.762466	0.000454366
SH3KBP1	0.761991	8.70755e-05
PRL	0.761576	2.956e-05
LOC100499484	0.761367	0.000397264
ZNF300	0.760811	2.45991e-10
CYP39A1	0.760057	2.20361e-05
ARMCX4	0.759957	8.09509e-05
SLC22A23	0.758395	1.56947e-53
CFAP69	0.75461	0.000505782
DNAH7	0.75435	0.000454366
ENPP5	0.752345	1.14712e-18
ORM2	0.751863	0.000425775
GPER1	0.749834	7.80036e-06
LOC284454	0.749117	2.38461e-05
PTGER2	0.748415	0.000416015
SLC16A2	0.748366	8.33501e-06
SPATA7	0.747228	1.02777e-08
SLC16A1	0.745933	0.000153607
STAT5A	0.743332	0.000187639
CACNA2D1	0.741966	0.000118346
FAM200A	0.741895	9.47004e-10
FRK	0.739078	1.4819e-05
NEK10	0.739015	1.57887e-05
IFT57	0.738083	1.00909e-18
SLC5A12	0.73654	5.51452e-05
BARX2	0.735358	2.99919e-07
LINC01519	0.732778	1.52525e-05
XKRX	0.732475	2.96913e-05
IFITM3	0.732005	1.00418e-07
TTC21B	0.731637	6.06963e-10
TLR1	0.731329	0.000819243
S1PR5	0.73023	3.76831e-21
PRELP	0.728035	0.000272036
ZNF702P	0.727987	4.45549e-12
PTGES2-AS1	0.727784	0.000464411
GIMAP2	0.727587	0.000906039
PRICKLE1	0.724716	1.17581e-05
HSPB11	0.722811	1.51105e-29
ZNF22	0.722539	6.18047e-11
BIRC3	0.720759	1.40554e-06
CAPSL	0.720756	0.00100796
TUBB2B	0.719754	2.19563e-09
PTCHD1	0.718503	0.00107168
TRPC6	0.718082	0.000246906
KIF12	0.717685	3.67783e-09
PCYT1B	0.716858	0.000731201
NPTN-IT1	0.715626	0.000973625
DPY19L1	0.715494	1.60788e-31
ATP6V1C2	0.713265	2.73039e-05
CLUL1	0.711632	0.00118399
FHL2	0.711567	1.62134e-45
LGR4	0.711358	1.05915e-23
SH3BGR	0.710481	9.548e-17
PKIB	0.709386	2.18293e-12
ZNF791	0.70922	7.11656e-10
ZNF365	0.708939	0.00119259
BAMBI	0.707447	2.13057e-33
PALM2	0.707354	5.49927e-06
EPB41L2	0.706968	1.07215e-16
RAB11FIP2	0.706025	9.78585e-12
NMI	0.705437	2.73288e-06
TRIM52	0.70312	2.1302e-07
PIK3R3	0.702138	1.07687e-29
KCNN4	0.702034	0.00134876
IFIT1	0.701996	0.00137078
MBP	0.701847	0.000495569
SOX9	0.700661	2.57299e-29
SOX9-AS1	0.699286	0.00148724
NFYC-AS1	0.699267	0.000314766
FGF12	0.699151	0.000786262
SLFN5	0.699081	8.42266e-13
PQLC2L	0.697562	0.000259721
UPK1A	0.697179	0.00074195
SNORA4	0.696259	0.00153856
LVCAT1	0.69542	1.93869e-05
ISG15	0.693647	4.97795e-05
RRAGD	0.692976	8.90116e-09
LINC00472	0.69268	3.83051e-05
ANKRD35	0.692197	0.00163684
HIST1H3E	0.692034	0.000122188
MAF	0.691944	0.000767175
PGM2L1	0.691472	0.000145471
VGLL1	0.690803	0.0016019
FBLN1	0.689084	0.00153671
NRP2	0.687571	0.000856046
ZKSCAN1	0.687144	5.89343e-17
ALDH2	0.68574	5.50514e-14
FNBP1L	0.681558	2.60583e-14
OSBPL9	0.679934	3.59966e-22
DACT1	0.678682	0.000380613
CCDC25	0.678381	3.33691e-25
TRPC1	0.677778	1.1053e-07
INPP4B	0.676427	2.38057e-15
LRRC15	0.675778	0.0017746
CARD8-AS1	0.675571	0.00217027
CAMK2B	0.674668	0.00175777
CTSS	0.67398	0.00174681
DNAJC27	0.673804	5.70856e-06
LOC101927973	0.672798	8.19324e-09
OXCT1	0.671684	0.00216082
TXNIP	0.671338	5.36312e-18
SOX4	0.670958	9.03334e-28
JAM2	0.670677	0.000369736
TLR3	0.669887	0.0023685
KYNU	0.669698	6.19659e-19
LCN2	0.669322	0.00242615
PLEKHF2	0.669222	9.41142e-20
CXCL12	0.668954	4.23227e-61
ZNF812	0.667747	0.00250817
GLRB	0.667449	9.88834e-08
MCF2L2	0.667403	0.00134389
PPARA	0.666963	2.47553e-10
FAM171B	0.665445	6.9896e-05
ZNF491	0.663153	0.000304232
MANEA-AS1	0.663089	0.00169361
PPP3CB-AS1	0.662394	6.0557e-05
DDX58	0.661378	6.79287e-06
OBP2B	0.661338	0.00126602
SLCO3A1	0.65846	0.00239954
RSPH1	0.657789	0.00156272
HCFC2	0.656523	1.49917e-14
UBE2Q2	0.656465	2.48423e-21
ZNF763	0.656045	2.27971e-05
RBM7	0.655473	4.43272e-14
C7orf60	0.655467	1.99707e-05
MUT	0.655446	1.13457e-18
ZFP14	0.654911	4.10299e-06
NIPSNAP3A	0.654611	2.03249e-17
LINC00839	0.654303	0.00247271
ESR2	0.653838	2.68107e-06
GBAS	0.653836	5.2478e-30
PLD1	0.653672	6.93746e-13
PNMAL1	0.653571	0.001222
AMN1	0.653143	8.01285e-07
MAPK9	0.652857	1.82363e-23
EPC2	0.652492	2.03164e-12
THAP6	0.652481	2.444e-13
BIN1	0.652349	0.000981251
CYP27A1	0.651898	7.44998e-06
ZNF354C	0.651451	7.08546e-07
MAGEA10	0.650958	0.00189316
ZNF35	0.649483	7.89409e-13
SELM	0.649189	1.30131e-09
ZNF397	0.649115	7.34321e-11
CARF	0.648761	7.42592e-06
ICAM1	0.648529	0.000169197
NEDD9	0.646759	0.000650879
SEPSECS	0.645956	8.43642e-10
RNF146	0.645859	1.18073e-13
SYTL4	0.644959	1.94218e-14
TSPAN1	0.644839	8.40118e-16
INTU	0.643308	2.24603e-06
HNRNPU-AS1	0.642501	0.000591387
CCDC176	0.642264	6.47571e-08
TLDC2	0.641222	0.00159411
DDX60L	0.641141	0.000664637
WDR26	0.640692	6.88519e-21
ZNF25	0.640559	7.76925e-08
MCAM	0.640354	7.33454e-13
DTX3L	0.640329	1.23941e-09
KCNMA1	0.640128	1.9542e-16
ZNF19	0.639967	0.000516767
KIF5C	0.639358	0.00392069
LDLRAD1	0.638722	0.00292289
FUCA1	0.637488	1.66066e-13
SP100	0.63709	3.49259e-06
TIGD7	0.6351	1.85834e-08
FMO3	0.634995	0.00345903
SCCPDH	0.634778	4.16233e-19
FRMD3	0.634644	2.28689e-09
EHF	0.634423	1.09119e-17
PEX2	0.633934	4.0816e-19
SLFN12	0.632223	1.51058e-08
NREP	0.631859	2.23051e-09
LHFP	0.631825	1.45018e-06
CPLX2	0.631173	9.25016e-05
TBCEL	0.630427	2.29202e-10
LOC100272217	0.630419	0.000530168
CEACAM6	0.630221	0.00070862
TMEM126B	0.62958	2.03307e-16
ZNF229	0.629437	6.49829e-05
TMEM50B	0.629144	1.72817e-21
TNFAIP3	0.62817	0.00459837
FAM107B	0.627269	4.30706e-20
YPEL4	0.62693	0.00429398
LINC00883	0.626852	3.25061e-05
LEPR	0.626499	0.000319738
GLIPR1	0.625958	0.00383079
ERBB4	0.625384	2.35563e-15
LINS	0.624892	1.17942e-09
RAB9B	0.624468	0.0045159
CCNG2	0.624239	4.46207e-16
ZNF841	0.624207	7.51181e-09
LDAH	0.624041	2.35125e-12
ZNF627	0.62294	8.40146e-11
DGKH	0.6229	4.18046e-06
COL16A1	0.622869	0.0040742
LAMTOR3	0.622868	4.51191e-16
ZDHHC17	0.621848	1.2492e-10
RTN1	0.621718	0.00265105
SCML1	0.621306	1.22151e-10
ATP6V1D	0.620844	5.14821e-14
RSU1	0.62072	7.05168e-19
RAB39B	0.62069	0.00268369
C3orf70	0.620478	0.00266564
SCN1A	0.620213	0.00138264
MID1	0.61991	3.37769e-13
DEPTOR	0.619305	4.91944e-19
FGFR2	0.618801	2.09802e-22
KLHL2	0.618514	8.43476e-08
CCDC150	0.617106	0.000622577
LOX	0.616033	0.00363732
ABAT	0.615967	1.49886e-16
GPR63	0.615954	3.89187e-06
MIRLET7DHG	0.615733	0.00480498
PHYH	0.615278	1.26414e-31
SLC4A7	0.614992	1.59958e-11
RERG	0.61462	1.25824e-18
SESN1	0.61453	6.3534e-08
MIR3064	0.614226	0.000489151
MUM1L1	0.614208	8.9738e-05
CCBL2	0.613865	2.53854e-10
LINC00858	0.61352	0.000805499
MPP7	0.613323	4.07387e-17
NKX3-1	0.613131	0.000218049
PHKB	0.612857	1.49184e-13
GOLGA8B	0.612681	0.000427204
SEMA6D	0.612564	0.000436435
C1GALT1C1	0.611832	1.04544e-14
RARRES3	0.611646	1.41378e-06
ECE1	0.61159	5.1585e-16
KIF27	0.611357	0.000178216
DOPEY1	0.61123	5.50059e-07
FAM214A	0.610756	7.47221e-14
LOC284825	0.610649	0.000129554
IMPACT	0.610384	4.69586e-17
CLEC7A	0.609867	0.00369821
KLHL28	0.609856	1.12512e-07
C3orf58	0.609795	4.72165e-19
SLC13A2	0.60962	0.00226879
ANGPT1	0.609334	0.00211695
ADAM22	0.608528	2.1359e-06
RRS1-AS1	0.608379	0.00485041
NDRG1	0.608221	0.00248699
RUNDC3A-AS1	0.607812	0.000410221
KDM7A	0.607567	4.78918e-11
RNF217-AS1	0.606647	0.00304913
SNX6	0.606357	8.98205e-18
SNPH	0.605504	0.00659944
FAM228B	0.603894	2.41068e-05
LIF	0.603668	0.00666018
RIT1	0.602916	6.59803e-15
GTF2H1	0.60218	5.63089e-18
GGT5	0.601804	0.00450317
NQO1	0.601466	3.76644e-28
DKFZP434I0714	0.601093	3.07593e-05
PYGL	0.600838	1.23456e-14
CDKN2B	0.600784	6.60475e-09
ADHFE1	0.600332	7.29869e-05
OPTN	0.600259	2.89068e-24
CGRRF1	0.599949	3.74187e-08
ARHGAP42	0.599843	0.00046926
CD27-AS1	0.599799	0.00628588
ZNF135	0.599124	1.52052e-10
C9orf72	0.598973	0.00015489
AGR3	0.598764	3.49681e-13
ZNF780B	0.598648	3.19129e-05
ANKRD49	0.598626	6.99803e-12
LCAL1	0.598521	0.00458152
PLEKHG4B	0.598318	4.68767e-16
EIF4A2	0.598147	6.82972e-37
ZBED8	0.597858	2.84013e-06
RPS6KA6	0.597816	6.41728e-05
ATP1A1-AS1	0.596472	0.00279568
HS3ST3B1	0.595734	0.000615605
MOB3B	0.595361	0.000297726
ATP13A4	0.594632	0.00762428
RAI2	0.594262	0.00753281
MAPK8	0.592736	2.02591e-14
CD14	0.592713	0.00426127
FLJ12825	0.592486	0.000156087
LOC100507283	0.592246	0.000138851
BHLHE40-AS1	0.592096	0.00202212
THUMPD3-AS1	0.591915	5.42381e-10
LOC101928100	0.591491	0.000421952
RNF217	0.591051	3.30998e-09
ZNF501	0.590624	5.00996e-05
VPS8	0.590174	6.73348e-11
WDR19	0.589931	4.3424e-08
HTRA1	0.58907	0.000149532
ZNF222	0.589043	0.00227172
ADCY2	0.589008	0.0020063
KLF9	0.587949	2.72549e-08
RAB3B	0.58778	0.00839663
SPEF2	0.587481	1.4767e-08
SH3BGRL	0.58693	2.07956e-11
NABP1	0.586867	1.79757e-05
ID2	0.586752	1.3589e-09
WWTR1	0.586447	1.53042e-22
ARHGEF3	0.586426	2.33456e-05
AK4	0.586275	1.65259e-21
FOXR2	0.58611	0.00785256
BDH2	0.585508	3.75741e-11
KRCC1	0.585404	2.80307e-07
AXDND1	0.585382	0.00833795
GORAB	0.585218	4.50012e-06
MIR17HG	0.58501	0.00351317
CREBL2	0.58486	1.23025e-11
CNTN3	0.584839	0.0025201
PIK3C2G	0.584553	0.00375135
CYB5R4	0.584333	5.10745e-08
FAT3	0.584082	0.000108316
ACTR3	0.584044	2.06811e-23
ZNF32-AS2	0.583712	0.00283443
LOC100270804	0.583658	0.00718595
KLF5	0.583594	0.000754527
CD58	0.58341	7.01923e-06
DDIT4	0.583336	1.71038e-08
LOC400655	0.583192	1.67813e-11
ZNF322	0.582925	1.24772e-07
NR4A2	0.582908	0.00726604
LPCAT2	0.58269	2.98049e-06
KLHL15	0.582384	2.05075e-07
SNRK	0.582006	2.09603e-10
CUL4B	0.581779	6.13542e-20
USP27X-AS1	0.581771	0.000768202
ARHGAP29	0.581234	1.79728e-11
ZNF302	0.581119	8.43886e-08
ACTA2	0.580551	1.82188e-07
CCDC85A	-0.580146	7.35153e-13
ARAF	-0.580269	6.51538e-15
RBM14	-0.580429	9.58103e-16
TFEB	-0.580664	0.000243287
HAUS7	-0.580668	5.25313e-08
SLC25A19	-0.580801	4.16357e-08
SRM	-0.580817	6.61497e-16
NARFL	-0.580872	1.59129e-09
PPRC1	-0.580946	3.28119e-18
WBSCR27	-0.581051	3.64103e-09
DDX54	-0.581254	3.97773e-16
EIF4EBP1	-0.581414	5.92544e-11
FBXL6	-0.581644	1.37468e-11
SAMD4B	-0.581968	7.91714e-16
HPS6	-0.58219	6.48773e-10
CRTC1	-0.582262	6.36389e-10
ABHD17A	-0.582278	6.44095e-08
SCAP	-0.582495	1.04348e-15
TUBA4A	-0.58254	4.37128e-06
ADAM11	-0.582683	9.92016e-05
DCAF15	-0.582683	2.00746e-10
KRT19	-0.583086	5.29684e-14
CPTP	-0.583132	3.64894e-11
FBXL18	-0.583162	2.5773e-16
CAMTA2	-0.583175	1.16104e-18
TPRN	-0.58323	1.82184e-10
ETNK2	-0.583296	1.49218e-13
FAM110A	-0.583464	3.60403e-12
CTDP1	-0.583597	1.1089e-13
SGSM3	-0.583814	3.81247e-14
GAS2L1	-0.583847	1.83549e-10
PROM2	-0.584446	1.59355e-19
KIF22	-0.584453	2.63578e-21
XRCC3	-0.584505	1.27799e-14
IL3RA	-0.584672	0.00743483
MYO1C	-0.584829	1.69161e-20
SIX3	-0.584918	7.89786e-06
PRMT7	-0.585129	8.37748e-14
MARK2	-0.585506	7.54239e-20
TBC1D10B	-0.585918	1.41334e-17
2021-09-01	-0.586235	0.00234884
FAM69B	-0.586322	2.98457e-09
KAZALD1	-0.586427	5.34716e-12
TRIM11	-0.58675	5.96599e-14
RAI1	-0.586888	2.83605e-21
DUS3L	-0.587054	1.29538e-08
LOC102724699	-0.587231	0.00741517
UBE2M	-0.58724	1.65542e-12
VPS37B	-0.587425	6.7303e-17
SLC7A1	-0.587458	1.94801e-22
PIDD1	-0.587502	3.2186e-06
FOXD1	-0.58786	0.000380634
PPP6R1	-0.588321	9.05372e-18
CRTC2	-0.588344	2.5235e-14
MIR1268A	-0.588455	0.00816244
SIGMAR1	-0.588618	3.87155e-18
CERCAM	-0.588623	1.28862e-11
CAMK2N2	-0.588679	1.2087e-11
HSPBP1	-0.589017	9.81019e-09
SERINC2	-0.58943	6.10218e-17
RHOD	-0.589482	5.08013e-08
AGRN	-0.589759	4.73757e-12
MNX1	-0.589869	5.18989e-07
CSRNP1	-0.58987	3.60743e-09
ACTB	-0.590077	3.48335e-15
APBA3	-0.590196	6.97743e-09
SLC4A2	-0.590208	1.56059e-15
CHADL	-0.590285	0.00782551
SPTBN2	-0.590344	3.63682e-16
RAPH1	-0.591115	1.11355e-10
ADRA2A	-0.59112	8.27573e-06
SLC9A3R2	-0.591153	1.19684e-13
POM121C	-0.591488	1.53397e-13
TOP3B	-0.59152	2.9644e-09
CD3EAP	-0.592011	1.31654e-08
FANCG	-0.592044	1.98236e-13
IRS2	-0.592124	2.86141e-05
PLCXD1	-0.592195	2.53555e-16
TAGLN2	-0.592259	2.61716e-15
TP53I13	-0.592378	1.9419e-09
BOK	-0.5925	1.04496e-09
C19orf48	-0.592979	3.6149e-12
ESAM	-0.592992	9.08384e-06
NOSIP	-0.59308	4.19491e-10
EEF1G	-0.593148	5.27474e-15
HGS	-0.593395	1.06823e-13
RHOBTB2	-0.594109	3.98838e-07
TSC2	-0.594215	3.66992e-17
ADAMTSL4	-0.594246	3.11202e-06
KIFC3	-0.594263	2.5838e-12
GPRIN1	-0.594356	2.81312e-13
MIR3654	-0.59441	5.11385e-05
SCAMP4	-0.594859	1.85836e-16
NPHP4	-0.594966	3.56691e-11
FAM83H	-0.595011	1.61858e-19
GATAD2A	-0.595147	4.32933e-27
PLEKHD1	-0.595737	0.0014552
CHERP	-0.595944	2.55343e-12
C9orf172	-0.595978	2.4365e-08
VPS9D1-AS1	-0.596041	7.2306e-10
B4GALT2	-0.596474	6.02218e-10
NCOR2	-0.596795	6.16718e-15
TLE1	-0.596863	5.50952e-22
FBXW5	-0.597112	1.34035e-09
TWF2	-0.59722	1.05238e-11
SLC45A3	-0.597413	9.65128e-06
MAZ	-0.597649	1.83781e-12
SYNGR2	-0.597713	1.72504e-11
RRP1	-0.597885	2.03307e-18
TMEM141	-0.597918	1.83476e-07
DHX30	-0.597928	2.19994e-16
MRPS2	-0.598139	6.41661e-14
CC2D1A	-0.598235	1.45381e-16
C19orf47	-0.59834	6.77586e-14
MAP3K6	-0.598401	1.54949e-10
ZNF511	-0.598585	4.85257e-08
EFS	-0.598694	4.9206e-17
LMNB2	-0.598792	1.1055e-26
MLLT6	-0.598936	2.65413e-33
FAH	-0.599022	7.49845e-17
RUNX1	-0.599261	4.15512e-19
CDC20	-0.599491	8.17386e-18
AP2A1	-0.599588	4.07452e-14
ASF1B	-0.599639	5.58422e-19
SF3A1	-0.599848	6.55379e-16
WASH1	-0.599875	8.01285e-07
TRAPPC9	-0.599903	7.64738e-14
RAB11B	-0.600064	1.13641e-12
RRP7A	-0.600271	6.09346e-12
FOXD2	-0.60042	1.22421e-12
TUFM	-0.600929	3.24386e-16
INPPL1	-0.601209	4.95109e-18
GRWD1	-0.601365	4.78315e-11
CST3	-0.601655	3.13041e-12
SHKBP1	-0.602258	2.68805e-14
KCND1	-0.602268	0.0040499
POLR2A	-0.602296	6.3731e-12
LRWD1	-0.602367	2.1007e-11
SLC25A1	-0.602395	6.88916e-12
MZT2B	-0.602453	7.80721e-08
NUDT8	-0.603103	6.04265e-10
NOTCH3	-0.603363	1.91074e-13
RPS5	-0.60384	2.93652e-10
NCLN	-0.603858	1.76915e-17
ADM2	-0.603907	3.30863e-10
VPS51	-0.604713	2.06242e-11
BRAT1	-0.604752	7.80069e-11
ADAT3	-0.604927	1.27074e-07
YIF1A	-0.605107	7.72232e-11
NDOR1	-0.605419	7.91894e-15
CYC1	-0.605474	2.28527e-09
DBF4B	-0.605774	4.73068e-16
SUSD3	-0.605857	1.73674e-09
C17orf53	-0.605901	1.24909e-08
FZD9	-0.606085	0.000829388
LDLRAP1	-0.606137	1.40871e-24
DTYMK	-0.606181	2.17082e-11
ZDHHC18	-0.606241	5.37764e-15
FAM20C	-0.606321	3.04275e-22
PTAFR	-0.606391	0.00652632
SNAPC2	-0.606403	2.87834e-10
PLCB3	-0.606531	1.95694e-20
SPINK5	-0.606629	0.00323991
NSUN5	-0.606725	4.83324e-14
ATG2A	-0.606767	1.98388e-13
EEF2	-0.60694	3.87044e-18
EXOSC4	-0.607201	1.03896e-09
TRIM3	-0.607707	5.57654e-18
SIDT2	-0.607771	8.49324e-20
C9orf89	-0.607798	3.26801e-08
LRRC37A8P	-0.607829	9.16428e-06
SLC25A39	-0.607942	2.9061e-12
PPP1R14B	-0.608322	4.71021e-09
ARHGEF1	-0.608367	2.06007e-15
ZNF341	-0.608477	2.53641e-08
RBM42	-0.608805	6.48287e-13
GADD45GIP1	-0.609004	5.31239e-10
DLX4	-0.609029	3.19129e-05
2021-09-09	-0.609036	1.46997e-20
DOCK6	-0.609201	2.13209e-07
SLC25A22	-0.609572	5.72837e-13
NSMF	-0.609816	1.91929e-10
TBXA2R	-0.609834	0.000213121
CENPB	-0.609917	2.444e-13
DVL1	-0.610782	1.76721e-11
LPAR2	-0.610983	1.50726e-14
EEFSEC	-0.611605	7.41981e-11
JMJD4	-0.611917	1.32459e-09
ADCK4	-0.61217	8.09674e-11
ZHX2	-0.612177	9.24321e-11
GPC6	-0.612285	4.08601e-09
FHL3	-0.612524	4.08798e-06
ZBTB7A	-0.612599	1.27434e-20
RABGGTA	-0.612617	1.47741e-11
CDCA4	-0.612786	4.31071e-16
CCDC124	-0.612873	1.40412e-13
XAB2	-0.61292	5.78122e-20
JUP	-0.613074	3.3204e-14
SMPD4	-0.613205	1.07122e-18
EVPL	-0.613207	2.57507e-16
ECM1	-0.613582	0.00411581
XYLT1	-0.614037	2.93368e-12
TK1	-0.614381	8.30708e-16
KIF13B	-0.614737	1.1206e-13
VASN	-0.615003	1.39594e-12
LOC102723373	-0.615048	0.000186774
TRAPPC12	-0.61553	2.48178e-18
DCXR	-0.615578	3.28103e-10
C20orf27	-0.615764	1.03174e-11
CCNO	-0.61584	8.70498e-11
DOK1	-0.615963	8.63884e-06
ZNF787	-0.616104	2.37091e-10
ZNF414	-0.616233	2.284e-09
ESPL1	-0.616566	3.77916e-21
SMPD3	-0.616593	1.31407e-05
CTU2	-0.616834	1.67813e-11
NDUFS7	-0.616943	3.32553e-09
ILVBL	-0.617107	1.20005e-09
AGAP3	-0.617277	1.79496e-16
CLPP	-0.617383	1.08103e-09
MAP4K1	-0.617538	0.0006095
MGRN1	-0.617645	2.28459e-15
CNOT3	-0.618284	4.20307e-18
TMEM160	-0.619363	6.89184e-07
RANGAP1	-0.619706	6.03561e-16
RTN2	-0.619751	4.19922e-12
RELL2	-0.620255	1.33602e-07
ADAP1	-0.620507	5.16728e-11
AHCY	-0.621013	7.2399e-18
PLEKHN1	-0.621276	6.70983e-05
RPAP1	-0.621602	1.14467e-14
MED15	-0.621906	1.89593e-13
GRAMD1A	-0.621926	1.1803e-18
EPB41L3	-0.62206	0.000149236
EPHB6	-0.622656	3.83074e-16
HPSE2	-0.622896	0.0050722
MMRN2	-0.622921	0.000325949
VARS2	-0.62353	5.01638e-16
ACER1	-0.623785	0.000169825
MYBBP1A	-0.623972	8.37833e-15
KRT80	-0.624036	2.11596e-21
RAC3	-0.624394	5.60439e-09
SPRY4	-0.624648	1.48714e-07
RAPGEF3	-0.624943	1.89965e-13
FGFRL1	-0.625286	1.54149e-10
TRAP1	-0.625488	5.88034e-27
ATP13A1	-0.62607	2.41023e-15
USF2	-0.626231	9.343e-13
RECQL4	-0.626257	1.11965e-15
SLURP1	-0.626843	0.00199657
STUB1	-0.62717	2.00212e-12
DOHH	-0.627287	3.13545e-13
TMC8	-0.627716	2.81008e-08
TIMM17B	-0.628099	5.07162e-09
IL27RA	-0.630511	1.63743e-10
ANKRD52	-0.631022	2.11596e-21
LRP3	-0.631124	3.29819e-11
EPHB3	-0.631787	3.04863e-17
CD22	-0.631855	0.0043747
PRELID1	-0.631976	2.24632e-11
ECSIT	-0.632124	5.54408e-15
SHARPIN	-0.632615	5.03201e-13
MRPL4	-0.63281	1.17231e-12
NCF2	-0.632938	2.33459e-05
MROH6	-0.633693	1.03473e-05
ZBTB42	-0.633928	9.11626e-15
CCDC97	-0.63415	5.20585e-16
KMT2B	-0.634218	1.03398e-19
TRPM4	-0.634289	3.2833e-14
FKBP4	-0.634396	2.50942e-24
NAA38	-0.634655	6.60682e-08
TIGD5	-0.635268	5.22577e-09
FAM189B	-0.635268	3.36451e-16
SLC25A10	-0.635321	3.60154e-12
SH3GL1	-0.635377	2.76392e-15
MMP15	-0.63538	1.57375e-09
RRP9	-0.635445	1.51126e-08
TP73	-0.635614	2.68855e-14
PPFIA3	-0.635867	4.17023e-14
RRAS	-0.636012	1.64022e-09
SBF1	-0.636024	8.89676e-22
MRPL2	-0.636129	8.80286e-14
GAMT	-0.636425	1.0936e-09
AP1M1	-0.636429	1.02239e-17
AMPD2	-0.636955	3.32226e-21
TRIM62	-0.63711	6.60475e-09
RNASEH2A	-0.63744	4.44836e-18
CTXN1	-0.637651	1.85947e-10
TNKS1BP1	-0.638097	1.14244e-16
VASP	-0.638131	2.1963e-14
LOC100130417	-0.63831	5.45889e-07
TGFBR3L	-0.638478	5.17406e-07
DUSP2	-0.639595	0.000336854
RBBP8NL	-0.639876	5.94801e-09
C1QL4	-0.639981	0.00148998
RPL8	-0.640506	1.0934e-11
CACNA1F	-0.640531	0.00254869
TMEM102	-0.640683	7.74416e-08
UCKL1-AS1	-0.640718	0.000818499
SLC25A11	-0.640936	4.0379e-14
APEH	-0.641009	1.22238e-18
MESDC1	-0.641379	4.94772e-16
MRPL12	-0.641569	1.18837e-10
LRP5	-0.641649	4.50655e-28
NOTCH1	-0.641866	1.12022e-10
ATAD3A	-0.642007	1.44617e-15
HSF1	-0.64226	1.55864e-17
HDAC10	-0.642265	9.27141e-08
GLTSCR1	-0.642393	3.01975e-10
CDC34	-0.642568	2.76596e-12
POC1A	-0.642977	1.92925e-17
ZFP36	-0.643158	9.88723e-16
ABTB2	-0.643338	1.66556e-22
BSPRY	-0.643487	3.33517e-19
PRODH	-0.643741	2.63807e-07
DNPH1	-0.643991	1.02016e-10
ATP5D	-0.644383	3.07758e-12
SDF2L1	-0.644589	9.48766e-12
PIK3R2	-0.645687	8.06519e-21
SOX12	-0.645915	2.27948e-18
CACNA1I	-0.64595	5.84286e-08
ANKRD13B	-0.646083	9.98302e-10
MRM1	-0.646294	2.69398e-13
ATP1A3	-0.646467	1.92668e-05
MED25	-0.647024	1.05251e-14
PRR12	-0.647064	1.21077e-13
ACY1	-0.647573	0.00031255
MUC1	-0.647701	8.23887e-09
BRD4	-0.64793	4.00541e-23
ENDOG	-0.648017	2.57623e-10
WDR34	-0.648303	1.4372e-12
VPS37C	-0.648477	4.47757e-22
ICAM3	-0.648521	3.8561e-11
TREX2	-0.648895	0.00290409
DPF1	-0.649008	6.70383e-08
NFATC1	-0.649037	1.38021e-08
AHDC1	-0.649145	3.04863e-17
MIER2	-0.649249	7.13797e-12
DGKZ	-0.649614	1.65816e-20
POLD1	-0.649914	2.37117e-14
FBRS	-0.650143	4.15512e-19
LRRC45	-0.650511	1.80894e-14
TPSG1	-0.65074	0.00255514
RGS3	-0.650802	1.92042e-21
CMIP	-0.650977	1.61994e-13
GIT1	-0.651631	1.29611e-19
ITGB4	-0.651913	1.14309e-13
PKP3	-0.652027	4.10873e-18
RNPEPL1	-0.65216	4.22184e-14
APLP1	-0.65218	3.42933e-10
EPN1	-0.652775	2.29514e-20
ATP6V0B	-0.652925	2.75015e-09
MFSD3	-0.65317	6.21015e-10
ABCA3	-0.653251	3.02289e-21
SFN	-0.653397	1.77271e-14
CCDC22	-0.653573	1.22314e-14
ABCA2	-0.6538	3.19798e-24
TCOF1	-0.653907	2.11485e-19
SLC25A6	-0.654139	4.32786e-15
ARHGEF10L	-0.654872	2.87672e-21
LMOD1	-0.655363	0.000584126
PFKL	-0.655645	7.65342e-15
ICAM5	-0.655663	0.00184597
POLD2	-0.655979	7.29881e-20
SGTA	-0.656925	1.14121e-15
MBD6	-0.656976	5.43092e-14
GPD1	-0.657261	9.2167e-05
NYNRIN	-0.657415	6.43774e-16
ADAM8	-0.65762	0.00118171
HES4	-0.658203	2.05714e-09
CIC	-0.658602	1.62308e-27
GPS1	-0.659133	1.70384e-16
PEX6	-0.659254	6.64591e-19
NUMBL	-0.659304	3.56488e-13
NCDN	-0.659349	4.21224e-19
CBARP	-0.659586	0.000143426
GNB2	-0.659602	1.73461e-14
SLC39A2	-0.659741	0.00240146
FAM207A	-0.659914	3.92896e-15
INTS5	-0.660886	8.08586e-15
MS4A15	-0.661063	4.921e-05
PROSER3	-0.661152	5.93254e-11
SYNGAP1	-0.661714	7.10995e-14
EGLN2	-0.661994	0.0026926
CISD3	-0.662113	3.37533e-11
CBFA2T3	-0.662123	2.24836e-33
MST1R	-0.662208	4.19789e-27
SBNO2	-0.662212	8.20547e-18
AKT1S1	-0.662565	9.14265e-13
MRPL38	-0.663298	1.87841e-16
IGLON5	-0.663411	0.00245445
TRABD	-0.664417	3.68029e-13
SLITRK5	-0.66489	2.90139e-07
YDJC	-0.664994	2.16517e-09
PRR7	-0.665161	3.87233e-07
RFNG	-0.665586	1.65137e-14
CSNK1E	-0.666657	0.00048907
SNX8	-0.666966	4.7431e-31
CDR2L	-0.667653	2.03249e-17
IPO4	-0.668011	1.88859e-19
EPS15L1	-0.668292	4.9526e-24
RAD23A	-0.66847	6.82686e-23
CORO7	-0.66884	0.00118453
TRPV6	-0.669148	8.73149e-22
GPAA1	-0.669515	2.07415e-13
MTHFD1L	-0.66966	2.19378e-12
ARRB1	-0.669718	1.74436e-25
MAST3	-0.670707	2.2546e-08
R3HDM4	-0.671162	5.95486e-14
CTU1	-0.671608	3.12151e-08
HCFC1	-0.671952	2.51925e-21
SLC8A2	-0.673003	0.00229501
UBALD2	-0.673355	4.83324e-14
KCNJ11	-0.673544	1.35122e-10
HDAC11	-0.673754	2.63014e-17
PAPSS2	-0.674203	1.9169e-26
GEMIN4	-0.674728	1.47151e-21
FARSA	-0.67486	4.90579e-17
MCM5	-0.675468	3.24765e-17
SEMA6B	-0.676268	7.07835e-05
TICAM1	-0.676315	2.17262e-11
GABRD	-0.676396	0.00164822
ATP6V0C	-0.676481	4.06045e-17
CLIC3	-0.67663	8.72118e-15
SETD1A	-0.676882	7.64701e-15
WDR18	-0.677061	2.0509e-13
VEGFB	-0.677368	1.7957e-16
ZFP36L2	-0.677772	3.60545e-20
ABCA7	-0.678013	4.34084e-12
RPS6KA4	-0.678324	6.3962e-15
SYMPK	-0.679266	3.52517e-21
PIP5KL1	-0.679457	0.000205959
CCDC85C	-0.680035	3.63225e-24
MAP7D1	-0.680652	6.38483e-21
ITGAL	-0.681157	1.75548e-12
LINC01573	-0.681248	0.000415637
NPRL3	-0.681641	1.48469e-16
MATN3	-0.681934	2.78681e-19
TBRG4	-0.682132	1.05463e-16
ADCY3	-0.682341	9.83996e-15
TRAPPC5	-0.683564	2.40109e-08
ALDH16A1	-0.683617	7.03402e-14
ITPK1	-0.683661	5.46605e-28
CAD	-0.68368	4.08981e-18
TAGLN	-0.683753	1.2128e-07
BAIAP2	-0.683757	2.71404e-18
ATXN2L	-0.684458	6.12726e-18
H2AFX	-0.68509	3.90113e-15
EIF5AL1	-0.685694	3.00291e-05
WDR62	-0.686476	1.97801e-15
TTLL12	-0.686818	1.06115e-23
RADIL	-0.68718	4.45549e-18
AIFM3	-0.687444	4.69101e-08
CCDC78	-0.687576	8.19856e-06
CERS4	-0.688035	2.08665e-12
TEX40	-0.688173	9.38884e-08
MCM2	-0.688246	7.51181e-24
CAPN15	-0.688586	9.97774e-20
NECAB2	-0.688781	2.18905e-08
SLC52A2	-0.689062	1.23057e-15
NECAB3	-0.690363	2.07e-14
P3H3	-0.690648	1.51633e-06
SCRIB	-0.690693	5.33713e-25
NCAPH2	-0.69076	9.55234e-15
SHMT2	-0.691232	2.02774e-21
STARD8	-0.691777	5.2385e-08
NTHL1	-0.693094	3.66573e-11
UBE2S	-0.693095	3.81167e-14
MAG	-0.693708	0.00145576
TUBG1	-0.693888	3.10431e-33
APRT	-0.69399	9.23579e-15
POLRMT	-0.694264	5.81981e-17
PDXP	-0.694558	7.23656e-11
PLEKHH3	-0.694613	3.60922e-15
NLE1	-0.694661	6.80663e-18
TEAD3	-0.6947	4.71212e-32
PRICKLE3	-0.694928	5.26614e-19
TBX2	-0.695489	2.01363e-12
COMTD1	-0.696045	3.42002e-12
FCHO1	-0.696109	6.9917e-11
CECR2	-0.697312	3.11309e-06
RNA18S5	-0.697594	0.00154327
FRMPD3	-0.697935	0.000256064
ITPR3	-0.698562	1.31753e-30
CALHM2	-0.699191	0.000517762
DUSP7	-0.700579	2.21736e-11
TELO2	-0.701014	1.91261e-16
FA2H	-0.701964	1.72436e-13
NUBP2	-0.702252	1.06378e-10
AURKB	-0.702553	1.00018e-23
LFNG	-0.702656	5.77548e-13
DOT1L	-0.703182	4.43255e-19
IFRD2	-0.703587	5.04131e-16
ECE2	-0.7042	2.25078e-12
VSIG10L	-0.704342	3.65107e-14
TYRO3	-0.704361	9.39894e-22
H1FX	-0.704512	1.80196e-15
NOC2L	-0.704649	3.26881e-24
AGAP2	-0.705495	8.87111e-06
MMP17	-0.705628	5.07379e-15
TOMM40	-0.705679	7.42182e-20
SPDEF	-0.705859	1.45391e-19
RASGRP2	-0.706489	0.0012989
SLC43A1	-0.7067	0.000301789
C2orf54	-0.708074	0.00085583
GRK6	-0.708467	6.76923e-20
DHX37	-0.708853	6.18689e-21
HGH1	-0.709341	2.15353e-16
NOC4L	-0.709914	1.76915e-17
B4GALNT4	-0.710903	1.57423e-12
CISH	-0.711432	1.63833e-22
HSD17B8	-0.711808	4.58649e-13
CHTF18	-0.711988	2.55747e-12
SAC3D1	-0.71234	5.48164e-15
CCNF	-0.71257	3.29721e-33
CLDN5	-0.712755	0.000279089
TTYH1	-0.713146	1.82425e-05
INTS1	-0.713711	7.88483e-25
RHBDF2	-0.713833	3.13282e-14
AMZ1	-0.714092	2.88592e-36
TEX14	-0.715033	0.000684201
LOC102724301	-0.71662	1.04104e-06
RPL18A	-0.717317	7.88139e-13
KLC2	-0.717398	3.52517e-21
SOX18	-0.718106	0.000798453
PAK4	-0.718949	9.15447e-20
KRT7	-0.71918	1.13667e-19
STRA13	-0.719942	2.64221e-12
C2CD4A	-0.720033	0.000151004
PTPN23	-0.723076	3.35589e-15
LYNX1	-0.723093	1.0963e-14
PHGDH	-0.723251	3.69495e-22
DMWD	-0.723685	5.04714e-21
LTBP4	-0.724279	3.2046e-11
TNFRSF12A	-0.724404	9.39824e-13
ZC3H3	-0.72461	1.54743e-15
SSBP4	-0.724656	2.42676e-16
EFNA3	-0.725096	5.43291e-16
WNT10B	-0.725122	1.52198e-07
NEIL2	-0.725552	7.64863e-15
PROSER2	-0.726624	5.93942e-23
CCND3	-0.726993	1.13462e-22
NT5DC2	-0.727459	1.68236e-17
ATP6V1E2	-0.727513	0.000423735
SLC29A1	-0.728185	1.00858e-27
TRIM28	-0.728436	1.07258e-23
PHLDA3	-0.729091	2.6499e-16
PCDH1	-0.730229	7.82243e-25
ADGRL1	-0.731489	6.89537e-38
PLK1	-0.732746	4.26781e-26
KHSRP	-0.73306	5.88553e-27
CAMSAP3	-0.733157	4.95109e-18
CACNA1D	-0.733451	8.9946e-08
PFAS	-0.733781	7.49653e-19
RPS6KB2	-0.734009	8.96594e-17
GALNT18	-0.734183	1.9003e-16
CCDC86	-0.734348	1.48001e-21
PLXND1	-0.735107	2.42527e-32
ZIC2	-0.736576	5.60713e-09
PYCR1	-0.736631	1.33765e-16
RPP25	-0.737436	1.80224e-13
HCN2	-0.738181	2.63426e-16
RAB11FIP5	-0.738974	1.07111e-15
CGREF1	-0.739218	2.15707e-15
KCNQ4	-0.73965	3.66948e-06
RAVER1	-0.740241	3.23886e-17
EPS8L1	-0.74083	3.6064e-25
ANKRD34A	-0.740917	3.15749e-11
C6orf132	-0.741101	6.82418e-26
EBF4	-0.741361	1.12175e-08
PRR5	-0.741502	1.30485e-11
RIMS4	-0.741631	6.53785e-12
LY6E	-0.74235	1.28272e-17
LINC00312	-0.742878	0.000569583
FOXJ1	-0.743765	0.000356732
MNX1-AS1	-0.743914	2.0938e-07
ENTPD2	-0.744175	4.89752e-14
EHD2	-0.745753	5.64942e-17
IRF2BP1	-0.745855	4.20866e-15
SUV39H1	-0.748081	3.93815e-26
PFKP	-0.749008	3.16999e-23
PYCRL	-0.752617	4.45552e-15
RFX2	-0.754476	3.98432e-15
ZNF296	-0.755024	2.87244e-13
PFKFB3	-0.756657	7.77632e-47
PELP1	-0.757863	1.24284e-19
PVRL1	-0.759397	2.84091e-30
FAM65C	-0.759695	1.90242e-10
SCAF1	-0.760312	1.08152e-17
KREMEN1	-0.76083	1.01557e-37
EPN3	-0.760887	2.84782e-31
PPP1R13L	-0.762234	3.18758e-30
SPATA2L	-0.763072	1.33869e-13
SNAI1	-0.76339	0.000335146
OLFML2A	-0.764355	9.33919e-17
TBCD	-0.764602	4.88662e-31
PKMYT1	-0.765327	1.56287e-24
FSTL3	-0.765913	5.27842e-11
ASMTL	-0.766628	5.93254e-10
PTPN18	-0.767574	4.2035e-25
PRKCD	-0.769003	2.01731e-31
CBLC	-0.769798	1.11729e-15
SRRM3	-0.770015	4.89729e-17
EXOSC5	-0.770832	3.78425e-15
RNF126	-0.772161	7.94161e-21
NR4A1	-0.772244	2.46166e-12
TYSND1	-0.773011	3.17229e-22
MAP1S	-0.773234	1.15093e-14
DMBX1	-0.774414	2.0237e-09
THEM6	-0.774611	2.39477e-14
IL4R	-0.777196	2.22194e-10
MAST1	-0.777213	2.8958e-06
COL1A1	-0.777256	8.44358e-16
NKILA	-0.777651	1.91745e-10
ATAD3B	-0.778212	1.64149e-12
SF3A2	-0.778542	4.89893e-14
TBL3	-0.779472	4.43495e-21
ELOVL2	-0.780087	5.32706e-09
DTX1	-0.780508	0.000271989
MKL1	-0.780807	9.08775e-19
UNC5A	-0.78291	0.00030338
PKN3	-0.783141	4.94124e-17
LINC00176	-0.783588	6.41392e-06
RBPMS2	-0.783592	2.46073e-10
SLC24A3	-0.785217	2.23552e-28
FBRSL1	-0.785297	2.29276e-29
TERT	-0.786561	0.000305539
SLC27A4	-0.788669	1.84263e-24
ETV4	-0.789234	5.54834e-05
NBEAL2	-0.793825	4.0332e-26
FAM222A	-0.796028	4.51199e-16
NRARP	-0.79863	1.38984e-26
SHISA8	-0.799827	3.99027e-07
CCDC85B	-0.799878	1.37871e-12
SUV420H2	-0.800757	2.64721e-18
TRIM47	-0.801138	6.27773e-19
CDC42EP5	-0.802874	1.67722e-05
TMEM238	-0.803401	5.75823e-13
DEGS2	-0.803509	2.356e-17
CLUH	-0.804382	2.11621e-28
SLC16A3	-0.805728	2.19986e-16
PPM1J	-0.805997	3.62331e-15
ARRB2	-0.806334	2.60564e-19
MGLL	-0.808515	1.67608e-12
CDT1	-0.810792	1.97856e-23
MKX	-0.811634	1.44291e-08
GLB1L2	-0.811952	3.88944e-15
FOLR1	-0.812305	2.34387e-14
NTN1	-0.813088	1.31452e-31
C17orf96	-0.813854	4.93277e-23
UBALD1	-0.814197	3.77916e-21
GALK1	-0.81482	4.52982e-15
SLC19A1	-0.816886	3.17796e-23
TINCR	-0.818004	2.82464e-19
PALM	-0.818103	1.25058e-08
CDC42EP2	-0.818819	1.69053e-12
FGFR3	-0.818949	2.16131e-34
TMEM201	-0.819898	4.47788e-24
KIF26A	-0.822924	7.79013e-05
ARHGDIA	-0.823081	6.27962e-29
MPP2	-0.824817	4.43135e-31
ADAMTSL5	-0.825603	3.16073e-18
TRH	-0.826354	9.10318e-08
ARID3A	-0.8264	3.38298e-23
CFD	-0.828748	4.49804e-12
TMEM121	-0.830948	2.96881e-08
SASH1	-0.832201	1.62086e-10
SGK223	-0.83291	4.13626e-24
RTBDN	-0.836491	6.11904e-06
INF2	-0.837215	6.21711e-28
C1orf64	-0.838044	3.93175e-06
NRGN	-0.840389	2.36042e-17
SNCB	-0.840496	5.32557e-09
FOXC1	-0.842184	5.63085e-12
WNT4	-0.842184	4.24124e-18
LAD1	-0.84314	3.16166e-27
G6PD	-0.844227	1.90277e-27
KANK3	-0.846848	1.06842e-11
VARS	-0.847682	2.29614e-26
KREMEN2	-0.848422	6.62959e-19
TNK2	-0.852241	5.06867e-49
TENM3	-0.852612	5.09192e-20
RIMS1	-0.853492	2.6284e-05
CAMK1D	-0.854382	3.48428e-17
GNB1L	-0.854795	1.43361e-08
AKR7A3	-0.855086	1.16255e-14
ALOXE3	-0.857322	3.27629e-09
CYP2S1	-0.862422	1.15531e-20
NFIC	-0.863747	5.90619e-42
ADM	-0.865421	7.29977e-31
SH3BP1	-0.867417	1.16104e-18
RNF208	-0.867455	2.23136e-19
HAGHL	-0.868136	1.22906e-13
EFNA5	-0.868242	3.63288e-22
E2F1	-0.868324	2.67179e-22
TGM2	-0.868923	1.73481e-05
DOK7	-0.872159	8.09353e-17
RASAL1	-0.87341	1.48259e-13
NLGN1	-0.873548	2.60404e-09
FASN	-0.87629	7.99077e-23
PREX1	-0.880127	5.69867e-63
TONSL	-0.880671	2.70717e-38
CDC20B	-0.880725	2.93257e-05
KLF16	-0.883473	1.85618e-23
PLXDC2	-0.884733	7.21026e-13
EGFL7	-0.886085	2.1674e-07
HSPB8	-0.886513	1.47659e-38
SIPA1	-0.887501	1.0789e-22
SNCG	-0.887867	1.41483e-16
SAMD1	-0.89393	1.69975e-35
IGFBP4	-0.895796	1.17662e-28
MYC	-0.896984	4.99696e-50
IRX4	-0.89942	2.32455e-09
SLC7A5	-0.901245	1.28104e-51
ENHO	-0.90728	6.48372e-06
BOP1	-0.907667	7.10416e-25
FOXP4	-0.91157	8.26246e-24
LRRN2	-0.91634	1.49505e-08
CITED1	-0.923663	9.0345e-15
MSI1	-0.924301	4.40739e-30
RAPGEFL1	-0.925342	7.4198e-53
ADM5	-0.925684	1.48247e-09
KCNJ2	-0.926908	3.05948e-07
DSCAML1	-0.927633	4.83008e-26
SULT2B1	-0.928685	1.83129e-19
ISYNA1	-0.930774	2.93971e-32
MISP	-0.932608	3.67501e-27
OSGIN1	-0.935065	4.34503e-35
CEBPA	-0.936598	2.44428e-28
TGFB1	-0.940842	1.74122e-10
RARA	-0.948255	1.20894e-38
ZDHHC14	-0.952837	1.13741e-09
JAG2	-0.95407	6.69535e-37
GFRA1	-0.962175	1.33072e-23
ABCC11	-0.963496	3.56661e-34
ADORA1	-0.963935	4.81291e-21
SCNN1B	-0.965125	2.28055e-15
LRFN1	-0.970805	1.39363e-12
FAM65A	-0.975628	1.50266e-32
REEP6	-0.977845	1.51735e-38
C15orf39	-0.979212	6.7446e-21
RNF223	-0.981785	8.07042e-21
HID1	-0.986237	1.07714e-33
SAMD11	-0.990651	1.0448e-18
PHLDA2	-1.0001	6.44816e-18
ZNF628	-1.01412	6.23186e-32
BLK	-1.0188	2.14585e-06
LOC101927911	-1.02157	2.21112e-08
RIPPLY3	-1.02531	4.41995e-17
IER5L	-1.02704	1.5056e-28
PTPRU	-1.04204	5.12175e-48
RNF157	-1.04549	5.72922e-10
NPW	-1.0553	1.92037e-16
NXPH4	-1.06106	1.82846e-30
PPP2R2C	-1.06259	1.94425e-23
LOC90768	-1.07552	3.03396e-11
STARD10	-1.07785	3.38366e-35
PXDNL	-1.07928	3.63804e-07
HMGCS2	-1.08097	6.98271e-17
SYT17	-1.09771	3.05477e-13
BCYRN1	-1.10819	4.34694e-19
SOX6	-1.10991	7.05562e-09
ARHGAP40	-1.1226	3.31276e-31
SPHK1	-1.12276	2.30571e-19
CRLF1	-1.14777	2.01801e-17
F12	-1.18157	1.92802e-23
MSX2	-1.18233	2.35759e-68
RTN4RL2	-1.20486	1.25727e-23
GRIK3	-1.21649	9.87262e-53
SHISA9	-1.22316	2.93489e-09
HMGA1	-1.24098	8.34255e-67
CCM2L	-1.25227	5.76188e-22
PTGER4	-1.25387	2.71534e-53
LMX1B	-1.25824	2.9574e-33
TSKU	-1.26555	3.91766e-56
GRIK4	-1.28708	1.22121e-60
DUSP4	-1.2886	9.56426e-143
COL12A1	-1.30942	1.12263e-33
GATA4	-1.33599	9.68939e-29
ASCL2	-1.35791	8.9527e-18
COL3A1	-1.36934	9.93519e-18
LOC440461	-1.39431	8.50322e-27
CACNA1H	-1.41715	1.62332e-66
INHBB	-1.46123	1.04933e-132
CSMD2	-1.55524	2.24733e-16
ACOX2	-1.61736	2.28042e-109
SPINK13	-1.6704	4.44355e-16
NKAIN1	-1.7962	9.40314e-54

## Sheet: C321fs vs Control
GeneID	log2FoldChange	padj
GJA1	3.42523	3.16619e-172
CD36	2.7128	9.6507e-112
GNAT3	2.42597	5.14213e-33
BOC	2.2933	7.83475e-46
SLC6A14	1.91138	2.82877e-76
THRSP	1.75941	5.63834e-17
PRSS23	1.68465	2.18305e-123
STAM-AS1	1.6361	5.41629e-19
HEPHL1	1.63085	3.22173e-17
VLDLR	1.54084	1.52099e-13
CHSY3	1.4901	8.28487e-18
NDRG1	1.48369	1.5786e-14
CXCR4	1.48324	5.96825e-16
GNAI1	1.45293	9.29398e-23
IRF9	1.40935	1.29721e-29
SPARC	1.37245	9.53835e-14
SAMD9L	1.36753	8.07943e-11
CHD5	1.359	5.78798e-32
CXCL14	1.35636	2.67395e-10
STC1	1.33471	3.1881e-11
ISG15	1.33053	1.58362e-15
LOC284454	1.32946	1.39508e-14
EGR3	1.3279	7.67532e-10
IFIT1	1.30907	1.2956e-09
ZNF252P-AS1	1.2993	3.66658e-11
IFI6	1.27707	1.29184e-09
CA9	1.27255	1.01113e-10
ANXA1	1.26303	2.8875e-20
BNIP3	1.25462	6.02393e-37
LINC01016	1.24887	3.91306e-64
TMEM45A	1.2178	1.9426e-10
SNORD14E	1.21487	1.93359e-08
SNORD14D	1.21119	1.0574e-08
PPFIA4	1.20481	1.01534e-12
DDX60	1.19896	6.97146e-10
PIP	1.19733	8.10211e-83
IL6R	1.18981	5.61323e-15
SNORD58C	1.18427	1.60659e-08
IFIT3	1.17025	9.16665e-09
ITGB6	1.16317	1.17869e-11
RNF139-AS1	1.1621	5.48536e-13
IFI27	1.15831	4.78467e-08
LOC644656	1.14654	1.06837e-11
IFIT2	1.13775	8.49733e-10
IFITM1	1.1228	4.0958e-21
NPNT	1.11655	5.29385e-28
MIR17HG	1.11127	1.05398e-08
MX1	1.11099	3.5331e-08
MIR3064	1.10105	1.23791e-10
ABCC12	1.08325	2.55187e-15
BIRC3	1.06799	5.6294e-13
EREG	1.06411	1.03195e-06
PDK1	1.05812	2.38627e-25
TTC14	1.05126	1.01847e-16
RBM5-AS1	1.04329	2.27598e-07
IFIT5	1.02675	7.83325e-14
GALNT5	1.02326	2.69815e-07
OASL	1.02074	1.81172e-08
XKRX	1.01827	4.90138e-09
RIMS2	1.01179	5.89179e-10
MMP16	1.01085	5.56647e-07
LOX	1.00713	1.20918e-06
CYP4F22	1.00071	3.79042e-07
LINC00867	0.999175	2.78837e-07
PPP1R1B	0.996181	3.3395e-08
LAMP3	0.995744	2.68539e-07
TRIM52	0.993267	1.60154e-13
SLC2A10	0.991428	3.05287e-15
PDK4	0.985797	3.78106e-12
SNORA25	0.97953	1.7681e-06
CD109	0.978968	4.00985e-10
OAS1	0.978828	7.41755e-06
MEX3B	0.977386	7.16744e-08
FSD2	0.976319	2.90572e-06
C6orf141	0.973855	5.70199e-18
SPACA6P-AS	0.973608	8.32422e-06
HES2	0.968186	2.06584e-10
SCUBE2	0.967113	4.54933e-25
SRGN	0.966643	2.18186e-06
PELI1	0.966421	2.49302e-17
DDIT4	0.960242	9.29586e-21
ERO1B	0.954126	3.49612e-19
NEK10	0.952533	2.54622e-08
SPAG4	0.949146	3.49836e-11
CCDC150	0.943041	1.11957e-07
CLK1	0.942986	3.7796e-17
SKAP2	0.942983	3.95966e-33
CHN2	0.942929	8.59327e-07
MIR5047	0.933619	4.72604e-11
HNRNPU-AS1	0.931231	5.165e-07
IFITM3	0.922615	2.0589e-11
CCDC39	0.917883	1.244e-05
SNORD5	0.912103	1.54624e-05
WHAMMP2	0.910889	6.63228e-06
LPAR6	0.906965	6.73276e-07
FIBCD1	0.906325	1.79793e-13
NFYC-AS1	0.904261	3.20583e-06
ETV4	0.903794	1.44743e-06
PTGES	0.903774	2.24679e-20
NPY1R	0.8976	8.89324e-11
GALNT7	0.887642	9.75357e-23
MIR210HG	0.887219	2.63612e-07
MED23	0.886921	3.2972e-11
TUBB2B	0.886635	1.92616e-13
HELZ2	0.883503	1.23164e-11
LRRN3	0.883314	1.04553e-10
ENPP4	0.882603	1.60686e-15
SEMA3C	0.881512	3.97991e-26
SNTB1	0.880722	6.45121e-12
ITM2A	0.87726	1.32586e-08
PLA2G3	0.876363	1.33165e-07
BMPR1B	0.874879	3.56603e-06
CCDC82	0.871512	2.97868e-08
FRG1DP	0.865301	1.04823e-05
JAZF1	0.862235	1.6219e-05
TYRP1	0.861671	1.38946e-17
PDE5A	0.860559	1.28517e-11
TPRG1	0.856845	2.04353e-05
PROS1	0.855946	1.17754e-07
EPGN	0.855751	5.61511e-05
TRPC1	0.855126	2.12257e-11
LOC101926935	0.855093	7.35237e-05
AREG	0.851432	2.75698e-26
SNORD14C	0.850997	5.36385e-05
HAGLR	0.850621	7.71657e-09
TLR3	0.850353	0.00011669
MIRLET7DHG	0.848845	9.0024e-05
MATN2	0.846807	2.03779e-24
WHAMMP3	0.846778	8.56624e-07
SLC16A9	0.843316	1.8504e-06
SLITRK6	0.841615	0.000101657
GPR146	0.837512	1.88457e-05
SNORA40	0.835243	3.63076e-07
ZNF436-AS1	0.825003	4.36891e-05
SNORA63	0.822805	7.54877e-05
AGAP11	0.822218	6.13946e-06
OAS2	0.821065	0.000216748
SUSD4	0.817821	4.10088e-07
AZGP1	0.817689	1.02002e-30
PLIN5	0.817684	2.19013e-10
DDX60L	0.815374	1.48855e-05
PARP14	0.814911	1.55381e-11
AQP3	0.804401	0.000230613
KLF9	0.803903	2.1171e-14
GOLGA8B	0.802852	3.98751e-06
DKFZP434I0714	0.802187	2.32911e-08
RSRP1	0.801213	4.9358e-19
LOC100507577	0.799918	3.06868e-05
ZNF32-AS2	0.799865	3.67331e-05
SH3KBP1	0.796993	5.39123e-05
RCOR2	0.796038	1.30613e-10
LINC01355	0.795003	3.83765e-05
FAM227A	0.79402	1.5406e-07
NFKBIZ	0.793897	2.60975e-09
MFAP2	0.790844	1.63892e-05
STARD4-AS1	0.789937	0.000208385
SNHG4	0.789893	1.99847e-10
GIPR	0.783351	2.42688e-05
NRIP1	0.782431	7.10929e-12
KREMEN2	0.780534	1.70082e-17
GLT8D2	0.780085	5.84939e-08
ZNF676	0.779328	5.9449e-08
BHLHE40-AS1	0.778785	4.53585e-05
KLHL31	0.776012	0.000116851
GLRB	0.775946	7.99804e-10
MCHR1	0.77557	1.05808e-05
C9orf72	0.775349	9.41918e-07
CASC1	0.773831	0.000395047
C1orf220	0.77247	0.000389463
SULF1	0.771343	1.17433e-19
LGALS8	0.7708	4.99538e-25
P4HA1	0.770216	1.35186e-27
HPGD	0.769986	1.56692e-06
CLPSL1	0.76828	0.000186386
PCDH20	0.768148	2.79375e-08
CCT6P1	0.766165	2.03581e-09
NPTN-IT1	0.762631	0.000527848
FAM134B	0.758727	5.79222e-08
RAB31	0.757881	2.0596e-10
LOC100289230	0.75747	6.01011e-05
ZNF491	0.756224	4.51505e-05
ZNF418	0.755902	3.32243e-11
SLC4A7	0.755824	1.91264e-16
C6orf165	0.754168	4.4645e-07
KCNK2	0.753517	1.36282e-25
GGT5	0.75141	0.000384013
IRF7	0.749298	1.97745e-08
DDX58	0.747341	4.97671e-07
TNFRSF11A	0.745779	8.8555e-10
CCDC144A	0.743772	0.000291843
LOC101927415	0.742926	0.000412471
LOC100272217	0.742378	5e-05
S100A14	0.74107	0.000172513
RASSF8	0.735157	5.77502e-08
ZNF493	0.734336	0.000229262
SMAD3	0.732489	8.11682e-13
GCNT2	0.732133	0.000916674
LCA5	0.731871	0.000789065
SP100	0.731466	1.33142e-07
ADAMTS20	0.729425	7.22538e-05
SLC16A14	0.728434	3.01977e-09
AHSA2	0.724457	7.60743e-12
PALMD	0.723022	2.59789e-07
ST3GAL5	0.72282	0.000434261
AZGP1P1	0.722508	0.000217791
HIST1H3E	0.722077	8.00799e-05
GPRC5B	0.720466	0.000834854
CYP4X1	0.720353	2.92009e-18
ZNF546	0.717824	0.000295865
MCIDAS	0.717618	2.22785e-06
HMGCLL1	0.715314	0.000146767
WISP2	0.714843	1.25077e-07
KIF27	0.71104	1.49159e-05
LOC101929378	0.710784	0.000130623
SNCAIP	0.710711	0.00136939
ASB9	0.709104	0.00143385
AGBL3	0.70895	0.00133353
KC6	0.708448	0.00087893
BDKRB2	0.708263	7.92932e-07
C15orf62	0.707087	4.19169e-07
MAP3K8	0.70647	0.000151159
LOC100499484	0.704534	0.00138959
PRKAR2B	0.704292	6.73475e-11
ZNF117	0.70393	0.00109318
COL21A1	0.703496	0.000187818
SNORD80	0.70331	1.62015e-05
VEGFA	0.701753	6.21182e-20
KDM3A	0.701003	5.02477e-15
MSRB3	0.69992	4.30999e-10
FAS	0.698228	1.25371e-23
GJA3	0.696552	0.000851681
AMY2B	0.694667	0.0019101
ELOVL6	0.694414	1.84688e-18
SLC2A12	0.694067	0.00119839
ZNF302	0.692063	2.51238e-10
ZNF224	0.690507	0.00106121
GRM4	0.689241	0.000292215
NPHP3	0.688091	0.000117593
LOC646903	0.687685	0.00212888
IFIH1	0.686116	6.12463e-08
AK7	0.682965	6.69306e-05
LINC00536	0.681824	0.00112543
RAB6B	0.679553	3.15696e-14
XAF1	0.679102	0.0007889
S1PR2	0.675026	0.000234207
HOXA3	0.674908	0.00197546
WHAMMP1	0.67359	2.91094e-05
ZNF525	0.673252	9.25111e-06
ICAM5	0.673244	0.0010322
ZGRF1	0.673128	6.48749e-06
BNIP3L	0.67161	2.03779e-24
ZNF767P	0.670354	7.90539e-07
CXXC4	0.66972	0.00192247
MGAT3	0.669049	0.000762915
ZBED8	0.667241	2.39468e-07
IDI2-AS1	0.665929	0.00196349
SLC25A27	0.66573	4.86682e-05
FREM2	0.665558	4.34248e-07
SNORD49A	0.663989	0.00254584
GOLGA8A	0.663608	0.0016625
CPEB2	0.662991	3.09902e-06
SLC16A3	0.662468	2.2823e-11
TMEM123	0.661055	5.63908e-17
MEF2C	0.659989	0.00323199
LHFP	0.659926	7.39079e-07
LOC100128494	0.659836	0.00181762
TRIM59	0.659803	1.56446e-13
SNORD77	0.659543	0.00165385
MMRN2	0.658943	8.76828e-05
CCDC88A	0.657188	8.88977e-05
EFCAB13	0.657092	3.24676e-06
LOC285847	0.655682	0.0031402
SLC5A12	0.654653	0.000506767
LINC01004	0.654642	6.44325e-05
EFEMP2	0.654044	0.00362117
DLGAP1-AS1	0.653745	0.0028805
DEGS1	0.653114	4.3258e-26
CDH19	0.652276	0.00157682
LINC01138	0.652187	0.0002549
2021-03-01	0.651703	5.54032e-05
MIR1304	0.650881	0.00342623
HACD4	0.650839	9.97048e-06
A4GALT	0.650638	3.04333e-09
AGAP4	0.650274	2.00126e-06
ZNF702P	0.649123	1.72793e-09
LINC01249	0.649045	0.00386851
MIR205HG	0.648881	0.000171269
DFNB59	0.648272	0.00347332
FAM69A	0.647719	1.75958e-07
OR7E47P	0.647204	0.00320453
BTN2A3P	0.646725	0.00130472
CSRNP3	0.646596	0.000524291
SLC16A1	0.645459	0.00150989
ZNF83	0.644819	3.64682e-06
DHX58	0.643867	1.13614e-08
ZDHHC2	0.643814	0.00349857
CD58	0.642136	1.03661e-06
LCA5L	0.641702	4.88436e-05
KIAA0907	0.641382	4.25254e-15
PDE4A	0.640934	0.00434342
PRRX2	0.640758	0.00405972
LOC100506127	0.640733	6.39934e-08
THUMPD3-AS1	0.639583	3.59677e-11
SNORD58A	0.639132	0.0022123
SNORA32	0.637916	0.000782015
DNAJC3-AS1	0.637866	0.000609615
MEIOB	0.637739	0.00469996
SNHG1	0.637605	8.06454e-22
SLC25A48	0.634782	0.00133621
SNORD14A	0.634367	0.00450585
EIF4E1B	0.634319	0.000245434
ANGPT1	0.633828	0.00163496
LPCAT2	0.633764	5.26953e-07
DENND5B	0.63375	6.29219e-08
PLOD2	0.633501	4.83393e-15
ZNF596	0.632344	0.000427663
HLA-F	0.632312	1.1408e-05
TMEM64	0.631962	1.39336e-09
TUBB8	0.631934	0.00481936
PLAG1	0.631422	0.00451738
ANKRD30B	0.631225	0.00105648
RERG	0.630719	4.12547e-19
TLR6	0.630484	0.0040595
FAM228B	0.630169	1.47406e-05
GRIA2	0.62942	0.00337386
ACSM3	0.629155	6.08922e-05
GSDMB	0.628356	0.000161379
PQLC2L	0.628176	0.00139645
FAM171B	0.627814	0.000248397
C8orf34	0.62781	0.00512405
LUC7L3	0.627256	1.05375e-07
SNORA8	0.626762	0.00183123
STYK1	0.624419	1.01934e-05
KLHL28	0.624322	9.50528e-08
IGF2BP2	0.623928	2.88239e-10
ZNF501	0.62358	2.4974e-05
NUAK1	0.623219	1.51425e-06
HERC6	0.621959	1.16842e-08
HCG8	0.621869	0.00307728
SYNGR3	0.621088	0.000208206
SNORA18	0.621036	0.00122706
GDPD1	0.620413	8.41061e-06
NAPEPLD	0.620363	3.45086e-05
RPL23AP64	0.620043	0.00319873
ZNF841	0.619977	1.86845e-08
PANX2	0.619912	0.00423159
SNORD44	0.619105	0.00515117
RIMKLA	0.619004	0.00253288
CYP27B1	0.618008	5.06365e-11
SEMA3A	0.61775	0.00495844
LOC399815	0.617665	0.00148889
LRP2	0.617599	0.00459178
LOC100270804	0.617229	0.00498827
USP45	0.617219	3.28759e-05
MCAM	0.617062	1.24115e-11
ZNF738	0.616036	3.81908e-06
MANEA-AS1	0.616023	0.0043347
R3HCC1L	0.615817	5.60812e-08
LOC101929613	0.615352	0.00618525
CCNL1	0.614116	1.27893e-10
ZNF397	0.613866	1.6456e-09
CA11	0.613684	1.128e-05
CPNE8	0.613565	3.16135e-05
HAS2	0.613475	0.00022713
S1PR5	0.61338	9.18511e-15
PHEX	0.61254	0.000116468
IRAK4	0.611973	3.6205e-09
RNF139	0.611745	2.35626e-22
SNX14	0.610978	1.161e-18
CREBRF	0.610574	3.67105e-05
LOC101928323	0.609853	0.0044018
ZNF25	0.6096	5.91517e-07
MIRLET7D	0.608604	0.00285901
FAM175A	0.608314	0.000170699
ZNF558	0.608058	1.10596e-10
ZRANB2-AS1	0.607024	0.00704029
LVCAT1	0.605158	0.000320874
RAG1	0.604858	3.55404e-06
PPP1R3G	0.604596	0.00199771
BMS1P4	0.603027	7.00085e-05
LOC100507487	0.602665	0.005139
DDX26B	0.602369	6.07782e-07
ETV1	0.601876	0.00136998
PFKFB4	0.601281	7.47194e-09
MTMR9LP	0.601184	0.00011666
ZNF684	0.600424	0.00149721
C1GALT1	0.599984	2.99324e-10
RBBP8	0.599934	4.44747e-08
NREP	0.599913	2.84739e-08
TRIQK	0.599045	1.40362e-07
SYTL4	0.598854	3.21348e-12
SNORD87	0.598443	0.00564815
IFT80	0.59838	7.50683e-06
LDLRAD1	0.598192	0.00659611
SLC27A2	0.598172	8.84445e-05
TVP23A	0.598165	0.00524191
ABHD3	0.59813	1.31888e-08
DSCAM	0.597847	2.04511e-07
STEAP1	0.597226	4.1535e-06
LINC01021	0.59661	0.00685669
GRB14	0.596569	4.35506e-05
APOL6	0.596485	0.000147514
ANKRD10	0.595747	2.18957e-08
ARRDC3	0.595654	1.8364e-10
ZNF14	0.595472	4.45589e-05
SNORA73A	0.595343	0.00575694
B4GALT6	0.594992	0.000475901
FAM161A	0.59499	6.72178e-05
SNORD47	0.59446	0.00587352
GJC3	0.594394	0.00427902
MTUS1	0.594334	8.41592e-10
LHX1	0.594032	0.00197546
SNORD79	0.593647	0.00803793
ENPP5	0.593025	1.65716e-11
MSS51	0.59291	0.0058975
SEMA6B	0.592819	0.000375098
KIAA1107	0.592757	0.00477285
MXI1	0.592273	2.6051e-06
ZNF331	0.591906	1.45892e-07
KIAA0895	0.590924	4.4688e-13
SCN1B	0.590613	4.85553e-05
GRIK1-AS2	0.589741	0.00739011
COL16A1	0.589328	0.00795097
NAB1	0.589301	3.98623e-08
KCTD3	0.589055	3.74164e-16
RTBDN	0.588767	0.00110766
ZNF396	0.587929	0.000281988
FRMD6	0.587845	8.35326e-07
SOSTDC1	0.586804	0.00103915
TNFSF10	0.586656	5.17243e-07
ZNF550	0.586365	4.81867e-06
PGLYRP2	0.58599	0.000285507
SH3BGRL	0.584674	5.2848e-11
C10orf111	0.583125	0.00506066
DNAJC12	0.582659	0.00741488
CFB	0.582404	0.00919947
RUNDC3A-AS1	0.582399	0.000953235
EFNA2	0.582191	0.00550951
FKBP14	0.582026	6.60217e-10
ATP6V1C2	0.581398	0.00101545
OR10AD1	0.580879	0.00181119
CEP126	0.58057	0.000388721
ZBTB18	0.58027	0.00887663
ZC3H18	-0.580136	2.32043e-12
RECQL5	-0.581194	6.16418e-18
OGDH	-0.581562	3.52643e-14
PRADC1	-0.582065	2.76564e-08
BAIAP2	-0.582191	2.93556e-13
GRIK4	-0.582792	9.59861e-14
RASL10B	-0.583259	0.00441256
TBCD	-0.583613	4.41488e-18
SUPT6H	-0.583819	3.80706e-15
SART1	-0.58392	1.95817e-15
MED12	-0.584811	1.08094e-12
GLTSCR1	-0.58586	1.82171e-08
OPLAH	-0.585904	9.74586e-08
NAA38	-0.585918	1.06301e-06
CC2D1A	-0.58601	1.5197e-15
LOC102723373	-0.586863	0.000486738
SLC25A11	-0.587506	1.00819e-11
CYP4Z2P	-0.587564	0.00776759
VAC14	-0.588145	5.00522e-13
CNOT3	-0.588187	4.27994e-16
IFITM10	-0.588502	5.33147e-11
MYO1C	-0.588868	2.65909e-20
PFAS	-0.588932	2.81247e-12
ZYX	-0.589267	5.79736e-08
CLCN7	-0.589791	3.25927e-15
DDX39A	-0.58983	5.08596e-19
ZNF532	-0.590935	7.55057e-13
TMEM201	-0.591055	6.59738e-13
NOC2L	-0.591285	5.63982e-17
SYT8	-0.591325	3.93651e-07
ZNF296	-0.591644	1.82601e-08
NFIC	-0.592624	1.07411e-19
ADCY9	-0.592637	3.50409e-19
FOXRED2	-0.592757	1.56457e-16
FOXD2	-0.594945	4.60333e-12
FBRS	-0.59527	8.25299e-16
EVPL	-0.59583	4.14071e-15
MAD1L1	-0.596795	2.45842e-11
UPK3B	-0.596802	3.11519e-10
EPN3	-0.597248	3.74592e-19
ADAMTSL5	-0.598789	4.80824e-10
NPM3	-0.598814	1.19209e-09
NCOR2	-0.598993	1.11341e-14
TIMM8B	-0.599	2.79138e-08
CREBBP	-0.600103	1.17155e-13
CHCHD6	-0.60016	2.37092e-07
TIMM10	-0.600166	6.69921e-11
AP2A1	-0.60023	8.94526e-14
DDX56	-0.600682	5.26574e-19
CLU	-0.601581	9.9084e-16
SLC1A4	-0.602488	2.4437e-14
ATN1	-0.602567	1.28688e-12
PKI55	-0.603037	1.23079e-06
AARS	-0.603117	3.02781e-17
RPS16	-0.603623	6.96433e-14
MRM1	-0.603688	1.992e-11
RPAP1	-0.604137	1.47667e-13
RPSA	-0.604674	4.71763e-18
GPNMB	-0.604754	1.08803e-09
TSC2	-0.605636	2.29735e-17
ACTG1	-0.606382	3.20256e-19
UBA1	-0.606827	2.2618e-13
ITGB4	-0.607293	1.09261e-11
EDC4	-0.607568	4.99679e-18
RFX1	-0.60841	6.62516e-11
POTEE	-0.608488	0.00533415
DDB1	-0.609162	1.66604e-17
PDPR	-0.609269	2.19749e-13
ASNA1	-0.609671	3.42738e-13
NDUFS6	-0.610019	2.72482e-16
PPP1R13L	-0.610253	2.97445e-19
USP5	-0.610633	1.39452e-15
SETD1A	-0.610778	5.51269e-12
CLUH	-0.611434	2.09974e-16
JUN	-0.613537	5.32596e-21
BCL3	-0.613768	3.12016e-10
KHSRP	-0.614424	8.95631e-19
RPSAP9	-0.614476	0.000308741
CEBPA	-0.615402	1.33174e-12
SRCAP	-0.615915	3.15353e-15
CCDC86	-0.61738	3.25927e-15
HK1	-0.617859	2.19611e-15
STARD10	-0.617952	6.88466e-12
RPS5	-0.6188	2.06559e-10
SLC35F6	-0.619014	4.71935e-20
SNRNP200	-0.619057	8.04211e-13
GPR37L1	-0.619206	3.03625e-07
ACTB	-0.619659	3.0077e-16
HID1	-0.621723	1.22651e-13
LONP1	-0.62253	1.6921e-17
POM121C	-0.622869	1.6559e-14
SF3A1	-0.623723	1.06409e-16
CASKIN2	-0.624625	2.51412e-15
RGS16	-0.624904	3.73832e-06
CISH	-0.626203	2.35042e-17
IPO4	-0.626366	7.58083e-17
MAP1S	-0.627364	8.32038e-10
SEC14L2	-0.627549	3.45312e-14
RPLP0	-0.627788	1.56602e-18
NUP188	-0.627857	1.88966e-15
MRPL54	-0.628151	5.58354e-09
SGK223	-0.62929	5.75331e-14
MCM2	-0.629362	1.17433e-19
KIAA1683	-0.629885	9.04295e-05
SHMT2	-0.630362	1.36695e-17
RAB20	-0.631266	8.57384e-16
MED16	-0.632887	1.07058e-11
PRR12	-0.633732	8.78319e-13
SF3A2	-0.634028	1.96261e-09
TTYH1	-0.634485	0.000195024
HUWE1	-0.637312	9.37157e-11
NOL6	-0.637329	4.32044e-19
RBM14	-0.637607	2.54101e-18
TNS3	-0.638533	6.40214e-20
APEH	-0.638893	4.05668e-18
KIF26A	-0.63988	0.00288839
ANXA3	-0.64019	1.10157e-05
GCN1	-0.641399	1.74728e-18
IER3	-0.641897	2.16426e-14
TCOF1	-0.643305	2.10106e-18
SPTAN1	-0.643572	1.86972e-15
TRIM28	-0.643677	2.62157e-18
PRR36	-0.643797	3.62885e-08
INTS1	-0.64391	6.40214e-20
BOP1	-0.644189	9.61621e-13
RRP9	-0.644623	1.73543e-08
DISP2	-0.644719	1.92551e-06
SLC7A5	-0.645253	4.00828e-26
SLC9A1	-0.645859	5.05913e-17
MKL1	-0.646235	6.10356e-13
MORC2-AS1	-0.646735	7.06394e-05
ZNF574	-0.646967	6.34733e-13
LINC01405	-0.648847	0.00380499
CCDC97	-0.64928	2.72482e-16
KRT18	-0.649501	6.1448e-19
NOC4L	-0.650561	1.60853e-14
UQCC2	-0.650953	6.65685e-13
MBD6	-0.652429	1.87153e-13
STRA13	-0.653014	4.93549e-10
EHD1	-0.6534	9.21673e-21
EHD2	-0.653915	5.45339e-13
PLEC	-0.654233	1.83897e-15
GNG11	-0.655693	5.26481e-15
RPTOR	-0.655999	4.78456e-20
NPRL3	-0.6567	4.30923e-15
HGH1	-0.656762	7.31211e-14
PRKDC	-0.657196	6.96736e-10
MYC	-0.657421	1.02667e-26
RARA	-0.658448	1.23915e-18
FLNA	-0.658871	9.94581e-16
CUX2	-0.659807	0.000182373
SMTN	-0.660563	4.52721e-14
TBC1D2	-0.66063	5.38469e-11
MAPKAPK3	-0.661209	1.30949e-15
AHCY	-0.661216	1.152e-19
DHX37	-0.661493	5.73376e-18
BAG6	-0.661986	1.38039e-18
GOLGA7B	-0.66217	2.15749e-10
SPINK4	-0.662361	3.61807e-09
SLC40A1	-0.663458	3.45415e-27
FBXL18	-0.664666	2.42627e-20
EPHB3	-0.66601	1.38382e-18
AGRN	-0.66633	1.0504e-14
CPAMD8	-0.66656	2.26982e-32
ADCK1	-0.666723	4.01599e-15
IGF2R	-0.667763	8.50852e-13
FLII	-0.669082	1.80866e-22
BFSP1	-0.672015	1.21393e-11
LAD1	-0.673681	1.6921e-17
PELP1	-0.674432	2.00509e-15
RPL35	-0.675216	3.85843e-11
TEX14	-0.677738	0.00163419
ZMIZ1	-0.682828	2.42627e-20
CHERP	-0.683909	2.02664e-15
SLAMF9	-0.685265	0.000587758
TBL3	-0.68532	3.73105e-16
WFS1	-0.685683	7.64291e-18
ADH1C	-0.689133	0.00200585
GSTM4	-0.689424	5.19076e-12
GEMIN4	-0.690801	5.30457e-22
GSTM2	-0.693357	2.79581e-11
GSTM3	-0.694393	4.5263e-34
VCX2	-0.69607	5.24623e-05
SHISA9	-0.696867	0.00111264
BRD4	-0.697548	4.64003e-26
MAG	-0.701626	0.00153042
EHHADH	-0.70184	1.56095e-18
SATB1-AS1	-0.701935	0.0015173
RAVER1	-0.7021	3.06799e-15
NCKAP5L	-0.704218	1.05826e-22
HSPG2	-0.704917	7.61494e-09
KRT13	-0.707644	0.000384315
SOGA1	-0.709092	2.72163e-16
MKX	-0.710434	1.15152e-06
RPS29	-0.710576	1.08322e-09
CYR61	-0.711019	4.41949e-19
GAL3ST1	-0.711585	0.00145288
NUP214	-0.713564	1.03637e-17
OGDHL	-0.714863	1.46475e-07
ATXN2L	-0.715255	4.70839e-19
ZNF460	-0.718938	8.59025e-05
PLCE1	-0.719148	5.08115e-07
SRGAP3	-0.721823	1.74723e-21
MAPK8IP2	-0.722806	1.48629e-05
SCAF1	-0.725093	8.41497e-16
VPS18	-0.725121	2.137e-20
FAM65A	-0.725728	4.05668e-18
DLX3	-0.727464	5.0693e-15
C1orf64	-0.72829	8.88977e-05
FGD3	-0.72956	5.60575e-11
WDR6	-0.729759	4.64927e-27
MN1	-0.731144	0.000990504
ZC3H3	-0.734475	1.54145e-15
EFHD1	-0.73529	6.63911e-22
ALDH16A1	-0.735842	1.76622e-15
NUPR1	-0.738952	2.07429e-20
RRP12	-0.739875	1.35989e-17
UNC13D	-0.740195	1.17433e-19
SEMA3G	-0.740287	1.06172e-05
KIF13B	-0.740567	8.15291e-19
POLR2A	-0.743521	3.60444e-17
AMOTL1	-0.749448	1.87563e-08
RASL11B	-0.760943	0.000100998
PRKAR1B	-0.76273	5.78969e-21
WDR81	-0.766121	2.11682e-23
KCNMA1	-0.773641	5.51291e-20
GYG2	-0.774756	4.25004e-06
FOXP4	-0.776548	3.24753e-17
PREX1	-0.776859	1.71666e-48
EPAS1	-0.777604	2.85634e-27
TCF7L1	-0.779484	9.03364e-22
SPINK13	-0.781576	0.000217757
HCFC1	-0.782837	5.42015e-28
CRYM	-0.783217	0.000323788
FLNB	-0.788057	2.29869e-19
TNNC1	-0.793895	5.34766e-06
CAD	-0.794846	1.36821e-23
MYH9	-0.796961	2.71117e-19
PRPF8	-0.797908	4.60842e-22
HIST1H4C	-0.805966	2.94591e-05
INHBB	-0.808784	2.0726e-42
UAP1L1	-0.812239	2.23973e-26
CTSD	-0.812566	6.51271e-22
NKAIN1	-0.814554	1.18466e-12
MAP6D1	-0.818001	7.07529e-36
VARS	-0.819243	3.63506e-24
KRT8	-0.820099	6.32969e-24
TLN1	-0.823519	5.41858e-24
TMEM45B	-0.825827	1.45708e-26
ATG2A	-0.82632	2.50064e-23
APOBR	-0.827812	5.75075e-06
ANKRD2	-0.835402	8.054e-07
ZNF385A	-0.838349	7.09011e-26
HSD17B1	-0.846119	1.90164e-24
ABLIM3	-0.851513	2.76564e-08
SATB1	-0.857303	2.25892e-41
RNF223	-0.858746	7.35304e-16
PTPN23	-0.86171	1.37473e-20
PXDNL	-0.864606	7.38771e-05
SOD3	-0.865737	4.69008e-25
PHLDA1	-0.868	7.27347e-47
PAPSS2	-0.868019	3.47802e-42
POMK	-0.871695	6.36542e-07
KCNC1	-0.873023	6.65036e-06
ANXA6	-0.874509	2.51941e-42
CITED1	-0.876933	4.17628e-13
HSPB8	-0.878652	3.97537e-37
L1CAM	-0.884791	2.18043e-16
MUC1	-0.89216	2.65896e-15
COL3A1	-0.895116	2.07186e-08
ZNF628	-0.898781	6.01981e-25
COL12A1	-0.899403	5.11712e-16
SHISA2	-0.906089	5.23277e-07
TRPM8	-0.930632	8.10469e-06
KCNF1	-0.948141	1.97454e-34
NXPH3	-0.949782	3.72998e-14
CCL28	-0.963747	8.23068e-23
DOCK10	-0.965668	1.9318e-08
L3MBTL3	-0.969087	1.30186e-27
IVL	-0.979031	5.46603e-19
CYP2S1	-0.983374	1.06125e-25
LOC90768	-0.997041	1.37121e-09
IGFBP5	-1.02953	1.44027e-57
FASN	-1.03262	7.60242e-31
TENM3	-1.03814	1.47699e-28
EPHA4	-1.03922	3.25703e-08
MSX2	-1.04583	2.30364e-53
EFNA5	-1.04644	1.70043e-30
HDAC9	-1.06263	4.97543e-09
NCF2	-1.12988	2.00276e-13
ATP1A3	-1.13748	1.23373e-13
C9orf3	-1.18718	1.04906e-31
C6orf132	-1.19527	7.7915e-65
CDC42EP3	-1.19674	2.99918e-55
BCYRN1	-1.3612	1.33116e-27
TGM2	-1.38498	1.34514e-11
KRT4	-1.53541	2.56162e-18
CLDN1	-1.70857	1.35652e-194
SOX6	-1.88925	1.11164e-21
